# Supplementary material for: Wip1 inhibitor CCT007093 alleviates immune exhaustion of lymphocytes via p65 NF-κB and YY1 in chronic hepatitis B virus infection in mice
Source: Front Immunol. 2025 May 9;16:1548814. doi: 10.3389/fimmu.2025.1548814 (PMC12098592; doi:10.3389/fimmu.2025.1548814)
Supplement: Supplementary Table 1 — Differentially expressed genes in Jurkat and BJAB cells in response to vehicle or CCT007093. This supplementary table provides a list of genes that exhibit differential expression in the comparisons between vehicle (DMSO) versus CCT007093 treated Jurkat T and BJAB B cells. These gene lists were employed to construct the Venn diagram shown in Figure 8A . Log2FC denotes log2-transformed fold-change values. [file Table1.xlsx]

## Sheet: Sheet1
Supplementary Table 1. Differentially expressed genes in Jurkat and BJAB cells in response to vehicle or CCT007093. This supplementary table provides a list of genes that exhibit differential expression in the comparisons between vehicle (DMSO) versus CCT007093 treated Jurkat T and BJAB B cells. These gene lists were employed to construct the Venn diagram shown in Figure 8a. Log2FC denotes log2-t…
		CCT25 vs. DMSO (BJAB)		CCT25 vs. DMSO (Jurkat)
GeneID	GeneSymbol	log2FC	Probability	log2FC	Probability
ENSG00000000419.13	DPM1	0.162803	0.313593	-0.317176	0.467465
ENSG00000002016.18	RAD52	-0.742644	0.409445	-0.260387	0.218208
ENSG00000003756.17	RBM5	-0.371553	0.476626	0.015085	0.138554
ENSG00000004534.15	RBM6	-0.394769	0.494769	-0.0492438	0.158846
ENSG00000004897.12	CDC27	0.00126233	0.14289	-0.277323	0.423129
ENSG00000005007.13	UPF1	0.0847514	0.203773	0.280983	0.416255
ENSG00000005801.18	ZNF195	-0.495461	0.458343	-0.339714	0.350365
ENSG00000006625.18	GGCT	0.0569518	0.167518	-0.366077	0.449175
ENSG00000006634.8	DBF4	0.0612496	0.167518	-0.338775	0.415694
ENSG00000008394.13	MGST1	0.330003	0.415784	0.0916168	0.227346
ENSG00000010438.16	PRSS3	0.683528	0.484833	0.191888	0.330518
ENSG00000011009.11	LYPLA2	0.131375	0.264519	0.29553	0.445868
ENSG00000011243.18	AKAP8L	0.201988	0.322799	0.369308	0.506592
ENSG00000011638.10	TMEM159	0.50661	0.463446	0.296447	0.366435
ENSG00000013364.19	MVP	0.500465	0.6014	-0.0403043	0.154459
ENSG00000013523.11	ANGEL1	0.0793047	0.14289	0.550271	0.407102
ENSG00000014216.16	CAPN1	0.287972	0.439271	0.0736775	0.19042
ENSG00000014824.14	SLC30A9	-0.0263617	0.14289	-0.569923	0.553086
ENSG00000020256.20	ZFP64	-0.0128513	0.14289	0.496559	0.432022
ENSG00000020922.13	MRE11	-0.123036	0.223331	-0.347988	0.438255
ENSG00000021355.13	SERPINB1	0.559918	0.242799	-0.436799	0.519512
ENSG00000024422.12	EHD2	0.282932	0.442217	-0.0673888	0.1862
ENSG00000026508.20	CD44	-0.238552	0.409688	-0.24947	0.410825
ENSG00000032444.17	PNPLA6	0.421659	0.516831	0.0602161	0.173234
ENSG00000033867.16	SLC4A7	-0.0704003	0.184063	0.314622	0.413304
ENSG00000034152.19	MAP2K3	-0.0429408	0.169927	0.265451	0.424449
ENSG00000035687.10	ADSS2	0.0403868	0.158847	-0.357248	0.465073
ENSG00000036549.13	ZZZ3	-0.326567	0.404577	0.0277465	0.138554
ENSG00000038002.9	AGA	-0.054871	0.163289	-0.447739	0.457297
ENSG00000038358.15	EDC4	-0.0283988	0.14289	0.35518	0.40111
ENSG00000039560.14	RAI14	-0.240515	0.404135	-0.0556196	0.185938
ENSG00000040275.17	SPDL1	-0.280273	0.440812	-0.198725	0.351205
ENSG00000040633.13	PHF23	0.0793213	0.212248	-0.331825	0.453746
ENSG00000041353.10	RAB27B	-0.402511	0.47874	-0.415756	0.352011
ENSG00000044574.8	HSPA5	0.158832	0.322542	1.53	0.849526
ENSG00000047410.14	TPR	-0.592097	0.652285	0.00484611	0.138554
ENSG00000047579.20	DTNBP1	0.139074	0.221258	-0.3698	0.41741
ENSG00000049192.15	ADAMTS6	-0.417282	0.498249	0.0556681	0.163113
ENSG00000049449.10	RCN1	0.00660096	0.14289	-0.279281	0.416255
ENSG00000051108.15	HERPUD1	0.576418	0.66401	1.42304	0.846898
ENSG00000051128.19	HOMER3	0.174391	0.255322	0.508311	0.461262
ENSG00000052802.13	MSMO1	0.772154	0.700849	0.454171	0.567705
ENSG00000053770.12	AP5M1	0.149403	0.197796	-0.391597	0.424497
ENSG00000054118.15	THRAP3	-0.14572	0.282461	-0.392279	0.49945
ENSG00000054277.14	OPN3	0.256806	0.417627	-0.18279	0.232324
ENSG00000054282.16	SDCCAG8	-0.0187675	0.14289	-0.416223	0.434468
ENSG00000054967.13	RELT	-0.159733	0.197796	0.367904	0.4022
ENSG00000055044.11	NOP58	-0.435089	0.569168	-0.361484	0.506544
ENSG00000055483.19	USP36	-0.211892	0.291137	0.33193	0.441272
ENSG00000056050.7	HPF1	0.19323	0.305514	-0.322483	0.43898
ENSG00000057019.16	DCBLD2	-0.414845	0.518887	-0.353344	0.479399
ENSG00000059588.10	TARBP1	-0.595419	0.583696	-0.0648828	0.138554
ENSG00000060140.9	STYK1	-0.340546	0.14289	-0.489334	0.400827
ENSG00000060339.14	CCAR1	-0.383738	0.498763	-0.0814828	0.193523
ENSG00000061656.10	SPAG4	-0.493225	0.492005	-0.849586	0.543974
ENSG00000061938.19	TNK2	-0.152718	0.226902	0.387433	0.408712
ENSG00000064199.7	SPA17	0.0353957	0.14289	-0.50563	0.461262
ENSG00000064666.15	CNN2	0.343246	0.493084	0.23985	0.391157
ENSG00000064932.16	SBNO2	0.0329125	0.14289	0.392171	0.465747
ENSG00000065809.13	FAM107B	-0.175037	0.285851	-0.26262	0.412209
ENSG00000066279.18	ASPM	-0.6177	0.586588	-0.253152	0.323043
ENSG00000067064.11	IDI1	0.50261	0.568872	0.306413	0.444678
ENSG00000067167.8	TRAM1	0.10764	0.251548	-0.385276	0.490695
ENSG00000067182.8	TNFRSF1A	0.3279	0.484079	-0.0958338	0.222934
ENSG00000067334.14	DNTTIP2	-0.288716	0.420914	-0.183608	0.312249
ENSG00000068784.13	SRBD1	-0.0649355	0.14289	-0.573777	0.439937
ENSG00000068885.15	IFT80	-0.18774	0.207837	-0.634224	0.474584
ENSG00000069011.16	PITX1	-0.119001	0.23268	0.442519	0.544801
ENSG00000069399.15	BCL3	1.02949	0.757276	0.111305	0.138554
ENSG00000070423.18	RNF126	0.0714577	0.184063	0.282896	0.40098
ENSG00000070540.13	WIPI1	0.0755259	0.189802	0.418243	0.533848
ENSG00000072062.14	PRKACA	0.287584	0.436682	0.0735514	0.193399
ENSG00000072571.20	HMMR	-0.208649	0.314781	-0.745098	0.498874
ENSG00000072682.18	P4HA2	-0.251484	0.402775	-0.209913	0.286467
ENSG00000072756.17	TRNT1	-0.108693	0.225546	-0.373891	0.4022
ENSG00000073417.15	PDE8A	-0.359622	0.404504	-0.0762403	0.1705
ENSG00000073756.12	PTGS2	0.357193	0.477211	0.153598	0.293805
ENSG00000074071.15	MRPS34	0.305656	0.458783	0.0471951	0.173569
ENSG00000074219.14	TEAD2	0.291442	0.413107	0.020357	0.138554
ENSG00000074527.13	NTN4	0.491838	0.475986	-0.189947	0.263489
ENSG00000075089.9	ACTR6	0.373232	0.43365	-0.0854349	0.206823
ENSG00000075292.19	ZNF638	-0.502584	0.544616	-0.107626	0.200245
ENSG00000075624.17	ACTB	0.227341	0.401462	0.102301	0.245005
ENSG00000076053.11	RBM7	0.379749	0.437684	-0.0358457	0.138554
ENSG00000076604.15	TRAF4	0.142098	0.257689	0.453577	0.563951
ENSG00000076924.12	XAB2	0.394659	0.452308	0.120417	0.234148
ENSG00000077150.20	NFKB2	0.29781	0.414693	0.238118	0.348746
ENSG00000078674.18	PCM1	-0.455483	0.526538	-0.0830835	0.1705
ENSG00000078967.13	UBE2D4	-0.302154	0.401702	0.0380152	0.138554
ENSG00000079257.8	LXN	0.29278	0.14289	-0.335713	0.415694
ENSG00000079459.13	FDFT1	0.462831	0.581058	0.294801	0.446811
ENSG00000080345.18	RIF1	-0.607353	0.503165	-0.0507809	0.138554
ENSG00000080608.10	PUM3	-0.350873	0.468231	-0.0933291	0.211207
ENSG00000081041.9	CXCL2	0.212236	0.246668	-0.521879	0.556399
ENSG00000081181.8	ARG2	0.960863	0.690239	-0.0210241	0.145497
ENSG00000081721.12	DUSP12	-0.0392583	0.164777	-0.353797	0.464314
ENSG00000082512.15	TRAF5	-0.548621	0.409173	0.0257606	0.138554
ENSG00000082996.20	RNF13	-0.00444448	0.14289	-0.352178	0.438255
ENSG00000085117.12	CD82	0.268221	0.431603	0.0821689	0.185325
ENSG00000085224.23	ATRX	-0.578646	0.572653	-0.266275	0.297391
ENSG00000085662.14	AKR1B1	0.744516	0.71529	0.228583	0.389087
ENSG00000085871.9	MGST2	1.0349	0.462877	-0.16931	0.250782
ENSG00000087884.14	AAMDC	0.323774	0.414365	0.173267	0.250782
ENSG00000088766.12	CRLS1	-0.4679	0.242799	1.93226	0.556054
ENSG00000088826.18	SMOX	-0.074282	0.171622	0.532608	0.501546
ENSG00000089006.16	SNX5	-0.27818	0.430733	-0.109257	0.242799
ENSG00000089048.14	ESF1	-0.725365	0.636007	-0.172273	0.264591
ENSG00000089195.15	TRMT6	-0.322675	0.437412	-0.289657	0.373589
ENSG00000089335.21	ZNF302	-0.312052	0.384723	-0.563142	0.544065
ENSG00000090339.9	ICAM1	0.690954	0.614457	-0.223558	0.349116
ENSG00000090372.15	STRN4	-0.0478683	0.178458	0.304158	0.447328
ENSG00000091073.19	DTX2	0.0329617	0.14289	0.424998	0.413195
ENSG00000091164.13	TXNL1	-0.0484653	0.171401	-0.29768	0.404289
ENSG00000091409.15	ITGA6	-0.382358	0.520755	-0.135295	0.288514
ENSG00000094916.16	CBX5	-0.154017	0.282461	-0.321629	0.45403
ENSG00000095321.17	CRAT	0.314158	0.417682	0.0880506	0.174677
ENSG00000099194.6	SCD	0.346747	0.496851	0.0902888	0.191346
ENSG00000099624.8	ATP5F1D	0.239284	0.390105	0.286933	0.431401
ENSG00000099797.15	TECR	0.257753	0.429529	0.0372383	0.167811
ENSG00000099804.9	CDC34	0.234687	0.379356	0.381444	0.507031
ENSG00000099860.9	GADD45B	0.0988284	0.224341	0.392903	0.515033
ENSG00000100075.10	SLC25A1	0.345018	0.486893	0.226506	0.354146
ENSG00000100219.16	XBP1	0.0778285	0.207472	0.311242	0.441769
ENSG00000100226.16	GTPBP1	0.215325	0.327415	0.405165	0.507857
ENSG00000100292.17	HMOX1	-0.599706	0.668264	-0.0332068	0.138554
ENSG00000100412.16	ACO2	0.348967	0.490592	0.142816	0.263025
ENSG00000100439.10	ABHD4	0.552539	0.561393	0.309484	0.426682
ENSG00000100479.13	POLE2	-0.187933	0.267676	-0.31216	0.426682
ENSG00000100532.12	CGRRF1	0.107481	0.184063	-0.382166	0.434194
ENSG00000100558.9	PLEK2	0.110665	0.184063	-0.287136	0.434978
ENSG00000100644.17	HIF1A	0.206918	0.349717	0.439372	0.542812
ENSG00000100650.16	SRSF5	-0.323976	0.482152	-0.196953	0.353935
ENSG00000100664.11	EIF5	-0.190143	0.347704	-0.312781	0.459876
ENSG00000100711.14	ZFYVE21	0.084072	0.14289	0.296371	0.419536
ENSG00000100749.8	VRK1	-0.0215294	0.14289	-0.27308	0.420316
ENSG00000100889.12	PCK2	0.385538	0.412193	-0.16329	0.223806
ENSG00000100906.11	NFKBIA	0.398864	0.521441	-0.00240097	0.138554
ENSG00000100941.9	PNN	-0.406422	0.53247	0.100006	0.237766
ENSG00000100982.12	PCIF1	0.320733	0.414365	0.199977	0.303919
ENSG00000101000.6	PROCR	0.49767	0.458343	0.0749283	0.193399
ENSG00000101084.18	RAB5IF	-0.0116172	0.14289	1.02673	0.757201
ENSG00000101104.13	PABPC1L	-0.693754	0.669958	0.175085	0.280599
ENSG00000101194.18	SLC17A9	-0.152024	0.14289	0.44721	0.518075
ENSG00000101199.13	ARFGAP1	-0.0286934	0.1584	0.309206	0.443274
ENSG00000101224.17	CDC25B	0.340067	0.482815	0.0955665	0.214102
ENSG00000101307.16	SIRPB1	-0.329815	0.457646	-0.926269	0.347193
ENSG00000101311.16	FERMT1	-0.226753	0.284175	-0.416906	0.451452
ENSG00000101347.10	SAMHD1	-0.182186	0.236748	-0.431893	0.47847
ENSG00000101361.17	NOP56	-0.240682	0.406676	-0.141048	0.289552
ENSG00000101452.15	DHX35	-0.457064	0.446134	0.146281	0.222195
ENSG00000101665.9	SMAD7	-0.433229	0.454961	-0.111243	0.138554
ENSG00000101773.19	RBBP8	-0.298007	0.401702	-0.069718	0.1862
ENSG00000101928.13	MOSPD1	0.351744	0.423709	-0.166251	0.250782
ENSG00000102096.9	PIM2	0.458706	0.479397	0.413613	0.363657
ENSG00000102119.11	EMD	0.099488	0.239297	0.290829	0.416067
ENSG00000102144.15	PGK1	-0.277267	0.447795	-0.276097	0.441251
ENSG00000102226.10	USP11	0.257298	0.411065	0.0329984	0.15005
ENSG00000102241.12	HTATSF1	0.0045826	0.14289	-0.284278	0.404902
ENSG00000102595.20	UGGT2	-0.291565	0.426746	-0.0807305	0.138554
ENSG00000102882.12	MAPK3	0.299622	0.414693	0.0618591	0.163113
ENSG00000102901.13	CENPT	-0.307438	0.417682	0.2954	0.41028
ENSG00000103066.13	PLA2G15	-0.107331	0.23577	0.370971	0.46818
ENSG00000103168.16	TAF1C	-0.537275	0.532266	0.032459	0.138554
ENSG00000103248.19	MTHFSD	-0.15558	0.248089	-0.596288	0.571683
ENSG00000103254.10	ANTKMT	0.183966	0.236748	0.707864	0.542603
ENSG00000103260.9	METRN	0.00464762	0.14289	0.477414	0.513049
ENSG00000103266.11	STUB1	0.0660356	0.195644	0.282388	0.421778
ENSG00000103502.14	CDIPT	0.163828	0.302716	0.340233	0.439909
ENSG00000104218.15	CSPP1	-0.426184	0.415981	-0.126358	0.138554
ENSG00000104231.11	ZFAND1	-0.0571407	0.183423	-0.285765	0.43912
ENSG00000104320.14	NBN	-0.283369	0.405589	-0.139573	0.24431
ENSG00000104368.18	PLAT	0.0301065	0.160449	-0.254222	0.405728
ENSG00000104419.17	NDRG1	-0.349877	0.485421	-2.15808	0.892809
ENSG00000104549.12	SQLE	0.27108	0.429976	0.225734	0.138554
ENSG00000104635.14	SLC39A14	0.468144	0.588125	0.194304	0.330518
ENSG00000104738.18	MCM4	0.00164498	0.14289	-0.328067	0.478829
ENSG00000104765.16	BNIP3L	-0.284329	0.443205	-0.483625	0.574619
ENSG00000104825.17	NFKBIB	0.120271	0.23268	0.360114	0.473481
ENSG00000104859.15	CLASRP	-0.335959	0.407544	0.0339427	0.138554
ENSG00000104884.16	ERCC2	-0.00452065	0.14289	0.282626	0.430567
ENSG00000104897.10	SF3A2	0.312161	0.448215	0.121743	0.24814
ENSG00000104899.8	AMH	-0.837448	0.4652	0.513854	0.240577
ENSG00000104904.12	OAZ1	0.261433	0.434674	-0.0433511	0.170924
ENSG00000104946.13	TBC1D17	0.636734	0.579521	-0.0953935	0.177144
ENSG00000105173.14	CCNE1	-0.279389	0.381071	0.624765	0.526043
ENSG00000105287.12	PRKD2	0.447613	0.459976	0.280182	0.356215
ENSG00000105321.14	CCDC9	0.316547	0.403492	0.312531	0.351703
ENSG00000105329.10	TGFB1	0.254409	0.400849	0.440681	0.561308
ENSG00000105355.9	PLIN3	0.314863	0.464269	0.112324	0.24161
ENSG00000105376.5	ICAM5	-0.0625955	0.14289	0.398191	0.409475
ENSG00000105404.11	RABAC1	0.430283	0.415981	-0.0307473	0.138554
ENSG00000105516.11	DBP	0.842318	0.506092	-0.143626	0.138554
ENSG00000105559.12	PLEKHA4	0.423904	0.415981	0.404878	0.330963
ENSG00000105655.19	ISYNA1	0.187323	0.267676	0.804341	0.559884
ENSG00000105821.15	DNAJC2	-0.601055	0.614491	0.0257031	0.138554
ENSG00000105825.14	TFPI2	0.457141	0.583668	-0.113461	0.248727
ENSG00000105835.12	NAMPT	0.359644	0.512007	-0.179101	0.336514
ENSG00000105856.14	HBP1	0.395934	0.429453	0.243029	0.319183
ENSG00000105953.15	OGDH	0.296416	0.427849	0.215676	0.338793
ENSG00000105971.15	CAV2	0.318417	0.471895	-0.081674	0.193523
ENSG00000105974.12	CAV1	0.341747	0.499803	-0.221161	0.37791
ENSG00000106028.11	SSBP1	0.00512143	0.14289	-0.265508	0.428932
ENSG00000106034.18	CPED1	-0.198437	0.286105	0.431966	0.434468
ENSG00000106089.12	STX1A	-0.784998	0.614969	-0.176422	0.254573
ENSG00000106211.10	HSPB1	0.144903	0.299914	0.303294	0.456031
ENSG00000106443.17	PHF14	-0.47981	0.466624	-0.00275214	0.138554
ENSG00000106462.11	EZH2	-0.300461	0.401702	-0.00885293	0.138554
ENSG00000106541.12	AGR2	1.34128	0.290536	-0.668185	0.533211
ENSG00000106638.17	TBL2	-0.073877	0.184063	-0.330921	0.40109
ENSG00000107281.10	NPDC1	0.0343123	0.154455	0.358048	0.428058
ENSG00000107438.9	PDLIM1	0.347592	0.500556	0.0835382	0.212329
ENSG00000107551.21	RASSF4	-0.245909	0.214152	-1.42284	0.471716
ENSG00000107833.10	NPM3	0.0111735	0.14289	0.247267	0.402446
ENSG00000107872.12	FBXL15	0.353891	0.28605	0.554016	0.466558
ENSG00000107890.17	ANKRD26	-0.59994	0.44066	-0.517001	0.311984
ENSG00000108055.10	SMC3	-0.392502	0.475896	-0.0482855	0.166831
ENSG00000108106.14	UBE2S	-0.0513313	0.185042	0.5021	0.601796
ENSG00000108107.15	RPL28	-0.0338762	0.164888	0.32537	0.489855
ENSG00000108179.14	PPIF	-0.120233	0.271255	0.335225	0.493591
ENSG00000108551.5	RASD1	0.404443	0.14289	0.749939	0.705267
ENSG00000108821.14	COL1A1	0.662229	0.684235	0.289115	0.138554
ENSG00000108828.16	VAT1	0.344153	0.498779	0.181593	0.334865
ENSG00000108848.16	LUC7L3	-0.346612	0.495582	-0.121062	0.254325
ENSG00000108932.12	SLC16A6	-1.20165	0.794309	-0.826733	0.138554
ENSG00000109046.15	WSB1	-0.32087	0.442787	-0.273732	0.379169
ENSG00000109062.12	SLC9A3R1	0.300383	0.414693	0.185425	0.322011
ENSG00000109321.11	AREG	0.2675	0.14289	0.817015	0.721942
ENSG00000109814.12	UGDH	0.146289	0.244854	0.376204	0.478227
ENSG00000109881.17	CCDC34	0.0989116	0.211657	-0.328212	0.429157
ENSG00000109920.13	FNBP4	-0.282122	0.413064	0.33832	0.461629
ENSG00000109971.14	HSPA8	-0.100308	0.250686	0.24914	0.411615
ENSG00000110092.4	CCND1	-0.283744	0.445914	0.0920019	0.230369
ENSG00000110696.10	C11orf58	-0.0421101	0.171244	-0.274756	0.424944
ENSG00000110888.17	CAPRIN2	-0.541206	0.488162	0.190873	0.279611
ENSG00000110921.14	MVK	0.732897	0.542959	0.142886	0.233104
ENSG00000111011.18	RSRC2	-0.124648	0.244268	0.27738	0.432309
ENSG00000111057.11	KRT18	0.303718	0.401702	-0.0595589	0.19083
ENSG00000111110.12	PPM1H	0.567812	0.409173	-0.0467995	0.138554
ENSG00000111196.10	MAGOHB	-0.169344	0.280248	-0.509491	0.497663
ENSG00000111276.11	CDKN1B	0.501474	0.550773	0.248209	0.360415
ENSG00000111348.9	ARHGDIB	0.286946	0.408251	-0.20274	0.358156
ENSG00000111674.9	ENO2	-0.361223	0.497714	-0.548253	0.593031
ENSG00000111684.11	LPCAT3	0.419362	0.468279	0.0636421	0.138554
ENSG00000111696.12	NT5DC3	-0.0992363	0.14289	0.500807	0.456308
ENSG00000111700.13	SLCO1B3	-0.0186178	0.14289	-0.672952	0.479432
ENSG00000111716.14	LDHB	0.334171	0.425173	-0.101497	0.206991
ENSG00000111799.21	COL12A1	0.415201	0.539957	0.00846375	0.138554
ENSG00000111832.13	RWDD1	0.0156856	0.14289	-0.382545	0.453779
ENSG00000111863.13	ADTRP	-0.310602	0.431209	-0.0302997	0.15005
ENSG00000112081.17	SRSF3	-0.0651565	0.208137	-0.279209	0.439251
ENSG00000112096.19	SOD2	0.512613	0.603378	-0.0581826	0.181984
ENSG00000112110.10	MRPL18	0.29975	0.451841	-0.0605501	0.178658
ENSG00000112183.15	RBM24	0.0382673	0.14289	0.407561	0.425902
ENSG00000112308.13	C6orf62	-0.0323638	0.1584	-0.359487	0.495945
ENSG00000112576.13	CCND3	0.113206	0.241721	0.2661	0.421159
ENSG00000112715.24	VEGFA	-0.595768	0.649545	-0.384749	0.473418
ENSG00000112893.9	MAN2A1	-0.280615	0.405589	0.0214414	0.145497
ENSG00000112972.15	HMGCS1	0.687067	0.665649	0.534187	0.58692
ENSG00000112984.12	KIF20A	0.255012	0.406465	0.0171474	0.145497
ENSG00000113070.8	HBEGF	0.0904175	0.195737	0.2678	0.429386
ENSG00000113083.14	LOX	0.235635	0.409212	-0.78575	0.718612
ENSG00000113328.19	CCNG1	0.300515	0.445689	-0.112481	0.238426
ENSG00000113356.13	POLR3G	-0.350829	0.448915	-0.0678555	0.1862
ENSG00000113810.16	SMC4	-0.291521	0.44541	-0.0854572	0.222494
ENSG00000113916.18	BCL6	0.577495	0.559751	0.596348	0.592001
ENSG00000114023.15	FAM162A	-0.485089	0.592386	-0.198724	0.317751
ENSG00000114120.14	SLC25A36	-0.287127	0.413107	-0.0849557	0.198658
ENSG00000114268.12	PFKFB4	-0.533191	0.529831	-1.03348	0.659354
ENSG00000114573.10	ATP6V1A	0.311268	0.42732	0.141278	0.24431
ENSG00000114784.4	EIF1B	0.271997	0.414553	-0.100997	0.225795
ENSG00000114796.16	KLHL24	0.540707	0.467465	0.161537	0.193413
ENSG00000114857.18	NKTR	-0.72117	0.648656	0.146214	0.240028
ENSG00000114861.22	FOXP1	-0.0510655	0.14289	-0.338512	0.404151
ENSG00000115008.6	IL1A	1.13239	0.462877	-0.028588	0.138554
ENSG00000115255.11	REEP6	0.821652	0.4652	0.23668	0.210422
ENSG00000115289.14	PCGF1	0.0466282	0.14289	0.32492	0.43898
ENSG00000115295.20	CLIP4	-0.0477641	0.14289	0.326207	0.412261
ENSG00000115325.13	DOK1	0.683732	0.448252	-0.189658	0.279611
ENSG00000115355.17	CCDC88A	-0.481034	0.482114	-0.171305	0.264591
ENSG00000115380.20	EFEMP1	0.669796	0.606581	-0.150204	0.252014
ENSG00000115392.12	FANCL	-0.119971	0.223331	-0.441539	0.538073
ENSG00000115415.20	STAT1	0.383765	0.498763	0.0739135	0.1862
ENSG00000115419.13	GLS	0.348683	0.50458	0.0846567	0.202328
ENSG00000115461.5	IGFBP5	-0.710281	0.64747	0.133961	0.138554
ENSG00000115514.12	TXNDC9	0.090713	0.222016	-0.298025	0.44666
ENSG00000115541.11	HSPE1	0.0636131	0.191187	0.265682	0.411566
ENSG00000115548.17	KDM3A	-0.359551	0.404504	-0.321296	0.386786
ENSG00000115594.12	IL1R1	0.324024	0.423527	0.0633704	0.138554
ENSG00000115758.13	ODC1	-0.314154	0.465379	0.0210277	0.150618
ENSG00000115884.11	SDC1	-0.242094	0.408126	0.0525145	0.171088
ENSG00000116016.14	EPAS1	0.412788	0.531974	0.275659	0.323139
ENSG00000116133.13	DHCR24	0.422188	0.551969	0.0719132	0.200102
ENSG00000116266.11	STXBP3	-0.233085	0.319286	-0.363674	0.415762
ENSG00000116285.13	ERRFI1	-0.42397	0.565301	0.0218632	0.151425
ENSG00000116560.11	SFPQ	-0.285684	0.455103	-0.275607	0.439968
ENSG00000116604.18	MEF2D	-0.0803986	0.174959	0.355186	0.415762
ENSG00000116717.13	GADD45A	-0.243187	0.396539	0.685396	0.69179
ENSG00000116752.6	BCAS2	-0.0264635	0.1584	-0.296698	0.441866
ENSG00000116754.13	SRSF11	-0.260634	0.425353	0.0343351	0.157017
ENSG00000116871.15	MAP7D1	0.219609	0.376079	0.364653	0.504221
ENSG00000117054.14	ACADM	0.0599862	0.17771	-0.27433	0.404858
ENSG00000117152.13	RGS4	-0.627572	0.606374	-0.00660753	0.138554
ENSG00000117335.20	CD46	-0.348737	0.505837	0.109651	0.233876
ENSG00000117394.24	SLC2A1	-0.152711	0.306987	-0.416734	0.557452
ENSG00000117407.17	ARTN	-0.810349	0.636581	-0.612903	0.337834
ENSG00000117519.16	CNN3	0.333384	0.492566	0.00532923	0.141683
ENSG00000117525.14	F3	-0.124023	0.239335	-0.350579	0.50027
ENSG00000117593.12	DARS2	0.0834295	0.189802	-0.364745	0.40111
ENSG00000117724.13	CENPF	-0.462358	0.537343	-0.26049	0.361412
ENSG00000117899.11	MESD	-0.0452337	0.163289	-0.316619	0.43898
ENSG00000118257.16	NRP2	0.410718	0.484878	0.300911	0.305088
ENSG00000118418.14	HMGN3	0.15654	0.288852	-0.347738	0.47767
ENSG00000118515.11	SGK1	0.377989	0.500996	-0.105488	0.220499
ENSG00000118523.6	CCN2	0.184309	0.344409	0.254239	0.411278
ENSG00000119004.16	CYP20A1	-0.356246	0.290621	-0.60204	0.543499
ENSG00000119280.17	C1orf198	0.0770088	0.14289	0.345984	0.45614
ENSG00000119630.14	PGF	-0.533191	0.605213	0.023164	0.138554
ENSG00000119969.15	HELLS	-0.110196	0.204646	-0.373212	0.4566
ENSG00000120053.12	GOT1	0.208369	0.32973	0.311153	0.439921
ENSG00000120129.6	DUSP1	0.0517715	0.14289	0.903145	0.745769
ENSG00000120217.14	CD274	0.060426	0.167518	0.814075	0.725414
ENSG00000120437.9	ACAT2	0.312383	0.442647	-0.0325011	0.155857
ENSG00000120458.13	MSANTD2	-0.437457	0.417322	-0.313156	0.351703
ENSG00000120662.16	MTRF1	-0.145361	0.197796	-0.583316	0.439921
ENSG00000120693.14	SMAD9	-0.58498	0.475241	0.18332	0.138554
ENSG00000120738.8	EGR1	2.07241	0.857248	0.814865	0.716533
ENSG00000120860.11	WASHC3	0.278316	0.360328	-0.354363	0.473279
ENSG00000120875.9	DUSP4	0.102787	0.181418	-0.262527	0.405967
ENSG00000120925.16	RNF170	-0.160502	0.228542	-0.811241	0.415707
ENSG00000120992.18	LYPLA1	0.160322	0.312503	-0.279376	0.418356
ENSG00000121310.17	ECHDC2	-0.387993	0.461483	-0.153168	0.193413
ENSG00000121691.7	CAT	0.43792	0.531932	-0.0322668	0.15005
ENSG00000121895.8	TMEM156	0.151307	0.14289	-0.31932	0.443567
ENSG00000121900.19	TMEM54	-0.159252	0.288852	0.284251	0.423129
ENSG00000121931.16	LRIF1	0.0363415	0.14289	-0.591811	0.502529
ENSG00000121966.7	CXCR4	0.232344	0.14289	-0.417481	0.413195
ENSG00000122435.10	TRMT13	-0.302947	0.308718	-0.621971	0.474584
ENSG00000122481.17	RWDD3	-0.708278	0.401028	-0.264139	0.138554
ENSG00000122483.17	CCDC18	-0.685194	0.401028	-0.434416	0.240577
ENSG00000122545.20	SEPTIN7	-0.246842	0.406518	-0.157644	0.296486
ENSG00000122566.21	HNRNPA2B1	0.0576028	0.19898	-0.275584	0.44148
ENSG00000122862.5	SRGN	0.345503	0.423709	-0.025242	0.15957
ENSG00000122863.6	CHST3	-0.318927	0.403492	-0.223346	0.210422
ENSG00000122884.12	P4HA1	-0.236831	0.406089	-0.619162	0.637492
ENSG00000123094.15	RASSF8	-0.356834	0.441727	0.0449839	0.138554
ENSG00000123154.12	WDR83	0.244417	0.286953	0.370672	0.440411
ENSG00000123240.17	OPTN	0.306954	0.404246	-0.0883812	0.191346
ENSG00000123496.8	IL13RA2	-0.701033	0.668592	-0.274321	0.404858
ENSG00000123689.6	G0S2	0.492005	0.599689	0.412673	0.533188
ENSG00000124160.12	NCOA5	-0.411764	0.490078	-0.452312	0.457297
ENSG00000124193.16	SRSF6	-0.317257	0.479961	-0.166572	0.308652
ENSG00000124383.9	MPHOSPH10	-0.363266	0.441727	-0.29418	0.383254
ENSG00000124399.4	NDUFB4P12	0.689201	0.401028	-0.332795	0.283003
ENSG00000124596.17	OARD1	-0.192767	0.244329	-0.349561	0.460517
ENSG00000124802.12	EEF1E1	0.0553738	0.167518	-0.446415	0.542552
ENSG00000124882.4	EREG	0.585595	0.396463	0.376482	0.509643
ENSG00000125148.7	MT2A	0.390598	0.532938	0.339619	0.495621
ENSG00000125347.14	IRF1	0.762931	0.624057	0.25605	0.297391
ENSG00000125356.7	NDUFA1	0.160814	0.313094	-0.287544	0.443813
ENSG00000125538.12	IL1B	0.666278	0.509507	-0.222394	0.380496
ENSG00000125629.15	INSIG2	-0.238266	0.286953	-0.51651	0.498521
ENSG00000125648.15	SLC25A23	0.325834	0.466313	-0.000747656	0.138554
ENSG00000125652.8	ALKBH7	0.34733	0.464365	0.103403	0.214102
ENSG00000125657.5	TNFSF9	0.497836	0.242799	0.703583	0.400762
ENSG00000125676.20	THOC2	-0.427449	0.469419	0.00702925	0.138554
ENSG00000125733.18	TRIP10	0.327041	0.457646	0.101736	0.231164
ENSG00000125772.14	GPCPD1	-0.561972	0.44192	-0.241264	0.210422
ENSG00000125798.14	FOXA2	0.391622	0.14289	0.395659	0.4507
ENSG00000125812.16	GZF1	-0.361255	0.473279	0.138501	0.189365
ENSG00000125885.13	MCM8	-0.506959	0.463446	-0.236658	0.254661
ENSG00000125898.13	FAM110A	0.130428	0.190001	0.450107	0.416739
ENSG00000125995.16	ROMO1	-0.026231	0.16345	0.237579	0.401939
ENSG00000126368.6	NR1D1	0.321379	0.230866	0.914472	0.649828
ENSG00000126453.9	BCL2L12	0.279451	0.400924	0.399193	0.507153
ENSG00000126458.4	RRAS	0.136578	0.282352	0.443561	0.551065
ENSG00000126653.18	NSRP1	-0.433655	0.528229	-0.377065	0.494398
ENSG00000126709.15	IFI6	0.38373	0.437684	0.317335	0.370033
ENSG00000126777.18	KTN1	-0.335472	0.478896	-0.245173	0.401041
ENSG00000126778.12	SIX1	0.506511	0.584596	0.0649759	0.173234
ENSG00000126790.12	L3HYPDH	-0.154112	0.244854	-0.464317	0.46181
ENSG00000126860.12	EVI2A	0.0188211	0.14289	-0.593308	0.502529
ENSG00000126934.14	MAP2K2	0.475207	0.588982	0.21678	0.379783
ENSG00000126945.9	HNRNPH2	0.0607454	0.183423	-0.352617	0.460517
ENSG00000127334.11	DYRK2	-0.0763941	0.174959	0.395804	0.425902
ENSG00000127418.15	FGFRL1	0.207554	0.32973	0.35003	0.438255
ENSG00000127423.11	AUNIP	-0.0402378	0.14289	-0.460215	0.420246
ENSG00000127920.6	GNG11	0.310112	0.442647	-0.393634	0.448555
ENSG00000128016.7	ZFP36	1.10124	0.775888	1.03244	0.794955
ENSG00000128191.16	DGCR8	-0.45657	0.422757	-0.102985	0.177144
ENSG00000128228.5	SDF2L1	0.0951127	0.21924	0.960374	0.742334
ENSG00000128335.14	APOL2	0.482406	0.506373	0.263818	0.297391
ENSG00000128340.15	RAC2	0.589245	0.503165	0.0120133	0.141683
ENSG00000128342.5	LIF	0.622624	0.44066	0.332486	0.40109
ENSG00000128567.17	PODXL	-0.639372	0.675154	-0.0759756	0.198658
ENSG00000128590.5	DNAJB9	0.509453	0.437901	0.381234	0.386142
ENSG00000128683.14	GAD1	-0.460678	0.14289	0.512741	0.40472
ENSG00000128805.15	ARHGAP22	-0.333219	0.454053	-0.0967127	0.195927
ENSG00000129038.16	LOXL1	-0.322203	0.447481	0.0637325	0.138554
ENSG00000129084.18	PSMA1	0.206494	0.314781	-0.480039	0.513049
ENSG00000129534.14	MIS18BP1	-0.326028	0.444959	-0.394479	0.49693
ENSG00000129657.16	SEC14L1	0.121062	0.223331	0.388115	0.510026
ENSG00000129911.9	KLF16	0.3309	0.449843	0.325365	0.453746
ENSG00000130066.16	SAT1	0.306823	0.461313	0.698718	0.695423
ENSG00000130164.14	LDLR	0.64314	0.644782	0.48205	0.581908
ENSG00000130349.10	MTRES1	0.0412023	0.14289	-0.724619	0.542603
ENSG00000130402.12	ACTN4	0.320758	0.490185	0.20918	0.37021
ENSG00000130479.11	MAP1S	0.315052	0.45808	0.0860146	0.221387
ENSG00000130513.6	GDF15	0.515286	0.577726	0.203561	0.203847
ENSG00000130517.14	PGPEP1	0.471578	0.49513	-0.0530747	0.158846
ENSG00000130522.6	JUND	0.163374	0.309392	0.31464	0.457137
ENSG00000130635.16	COL5A1	0.403512	0.47874	0.0744444	0.138554
ENSG00000130669.17	PAK4	0.299655	0.414693	0.336434	0.445563
ENSG00000130684.14	ZNF337	-0.445794	0.474914	-0.27327	0.218208
ENSG00000130717.13	UCK1	0.20538	0.314781	-0.394048	0.424497
ENSG00000130723.20	PRRC2B	0.0496452	0.163289	0.348578	0.45614
ENSG00000130731.16	METTL26	-0.113891	0.239046	0.256269	0.401533
ENSG00000130748.7	TMEM160	-0.0323982	0.154455	1.00162	0.798926
ENSG00000130772.14	MED18	0.03139	0.14289	-0.544875	0.556385
ENSG00000130844.18	ZNF331	-0.647362	0.569699	0.0266882	0.138554
ENSG00000130956.14	HABP4	0.0478081	0.163289	0.342021	0.415694
ENSG00000131171.13	SH3BGRL	0.247859	0.407564	-0.204872	0.347659
ENSG00000131188.12	PRR7	-0.000416749	0.14289	0.58145	0.502529
ENSG00000131368.8	MRPS25	-0.462438	0.56915	-0.0708096	0.179414
ENSG00000131373.15	HACL1	0.325641	0.415784	-0.139357	0.189365
ENSG00000131435.13	PDLIM4	0.788737	0.260181	0.449135	0.472216
ENSG00000131495.9	NDUFA2	0.184833	0.326827	0.295567	0.444986
ENSG00000131981.16	LGALS3	0.499945	0.508074	-0.24134	0.385597
ENSG00000132199.20	ENOSF1	-0.556897	0.508019	-0.0804079	0.1705
ENSG00000132329.11	RAMP1	0.878935	0.468668	0.0957573	0.138554
ENSG00000132424.16	PNISR	-0.497985	0.550773	0.0461179	0.158846
ENSG00000132436.11	FIGNL1	-0.2262	0.340226	-0.433214	0.452098
ENSG00000132471.12	WBP2	0.398482	0.494045	0.0153541	0.145497
ENSG00000132481.7	TRIM47	0.296969	0.354818	0.442149	0.414639
ENSG00000132541.11	RIDA	0.194092	0.312818	-0.360367	0.438081
ENSG00000132613.15	MTSS2	-0.152089	0.226902	0.333839	0.40109
ENSG00000132646.11	PCNA	-0.0105198	0.146988	-0.349591	0.498279
ENSG00000132680.11	KHDC4	-0.0576665	0.17771	0.289416	0.412454
ENSG00000132819.17	RBM38	-0.0962604	0.211657	0.341938	0.439909
ENSG00000133142.17	TCEAL4	0.145275	0.302827	-0.295836	0.449672
ENSG00000133393.13	CEP20	0.0252385	0.154455	-0.260464	0.412209
ENSG00000133398.4	MED10	-0.214263	0.349717	0.34705	0.470594
ENSG00000133612.19	AGAP3	-0.0328062	0.154455	0.401503	0.502758
ENSG00000133657.16	ATP13A3	-0.297778	0.408623	-0.00175884	0.138554
ENSG00000134107.5	BHLHE40	-0.25018	0.388969	-0.754417	0.634108
ENSG00000134294.14	SLC38A2	0.297881	0.462851	0.21693	0.381741
ENSG00000134318.14	ROCK2	-0.493139	0.492005	-0.139082	0.216661
ENSG00000134333.14	LDHA	-0.0749584	0.213815	-0.387683	0.528432
ENSG00000134352.20	IL6ST	-0.355491	0.486732	-0.0862981	0.206823
ENSG00000134470.21	IL15RA	0.341278	0.230866	0.316059	0.419729
ENSG00000134531.10	EMP1	-0.305208	0.458783	-0.220306	0.384427
ENSG00000134758.14	RNF138	-0.00539335	0.14289	-0.339253	0.439909
ENSG00000134802.18	SLC43A3	-0.132653	0.190001	-0.367193	0.483427
ENSG00000134824.14	FADS2	0.36352	0.510617	0.0621378	0.181984
ENSG00000134884.15	ARGLU1	-0.4032	0.531429	-0.101236	0.214102
ENSG00000134986.14	NREP	0.0774984	0.198253	-0.491549	0.454687
ENSG00000135002.12	RFK	0.340203	0.407544	0.0361736	0.154459
ENSG00000135047.15	CTSL	0.247669	0.417101	-0.0956205	0.219129
ENSG00000135164.19	DMTF1	-0.48305	0.495489	-0.0107567	0.138554
ENSG00000135245.10	HILPDA	0.0475345	0.163289	-0.486228	0.454687
ENSG00000135318.12	NT5E	-0.246558	0.412241	-0.328968	0.481229
ENSG00000135678.12	CPM	0.427038	0.491678	0.0054874	0.138554
ENSG00000135766.9	EGLN1	-0.159733	0.197796	0.880826	0.415707
ENSG00000135837.16	CEP350	-0.490557	0.40287	0.0180779	0.138554
ENSG00000136149.6	RPL13AP25	-0.402794	0.413	0.70029	0.644837
ENSG00000136158.12	SPRY2	-0.0125321	0.14289	0.32963	0.459589
ENSG00000136167.15	LCP1	0.0821452	0.14289	0.304722	0.444046
ENSG00000136205.17	TNS3	0.344048	0.436585	0.0497688	0.158846
ENSG00000136295.15	TTYH3	0.281916	0.400924	0.0202562	0.138554
ENSG00000136492.9	BRIP1	-0.215475	0.214152	-0.464009	0.420246
ENSG00000136824.19	SMC2	-0.360158	0.473279	-0.0797141	0.1705
ENSG00000136982.6	DSCC1	0.0450247	0.163289	-0.351174	0.420172
ENSG00000136997.20	MYC	0.110278	0.245869	0.345189	0.500499
ENSG00000137193.14	PIM1	0.860011	0.571086	0.584299	0.599967
ENSG00000137203.14	TFAP2A	0.327477	0.425173	0.17782	0.138554
ENSG00000137331.12	IER3	0.957003	0.750755	0.406492	0.532921
ENSG00000137500.9	CCDC90B	0.0593249	0.17771	-0.313512	0.439921
ENSG00000137776.17	SLTM	-0.293019	0.426746	-0.152423	0.282966
ENSG00000137801.11	THBS1	0.303159	0.464098	0.23618	0.384264
ENSG00000137831.15	UACA	-0.507656	0.437901	-0.192888	0.279611
ENSG00000137955.16	RABGGTB	-0.425435	0.558673	0.0922994	0.221387
ENSG00000137965.11	IFI44	-0.0685227	0.14289	-0.350217	0.460517
ENSG00000137970.7	RPL7P9	-0.152347	0.286011	0.282343	0.408345
ENSG00000138085.17	ATRAID	0.00303485	0.14289	-0.278048	0.424368
ENSG00000138119.17	MYOF	0.257745	0.424786	-0.0809756	0.209696
ENSG00000138182.14	KIF20B	-0.501573	0.433933	-0.23286	0.300109
ENSG00000138385.16	SSB	-0.0191919	0.152287	-0.314955	0.459373
ENSG00000138398.16	PPIG	-0.292607	0.402452	-0.243796	0.348746
ENSG00000138413.14	IDH1	0.412057	0.478911	-0.0793936	0.1705
ENSG00000138459.9	SLC35A5	0.0782437	0.174959	-0.415058	0.451452
ENSG00000138587.6	MNS1	-0.615958	0.44066	-0.365387	0.227977
ENSG00000138623.10	SEMA7A	-0.338997	0.41911	0.365071	0.497484
ENSG00000138750.15	NUP54	-0.0172595	0.14289	-0.371644	0.494423
ENSG00000138764.15	CCNG2	0.478102	0.447506	-0.0596003	0.163113
ENSG00000138778.13	CENPE	-0.66422	0.509507	-0.273041	0.320091
ENSG00000139112.11	GABARAPL1	0.149619	0.197796	0.382061	0.46786
ENSG00000139178.11	C1RL	0.52185	0.484143	-0.123174	0.138554
ENSG00000139197.11	PEX5	0.0468794	0.163289	0.369393	0.4566
ENSG00000139239.7	RPL14P1	0.326069	0.486073	-0.00909366	0.141683
ENSG00000139278.10	GLIPR1	-0.297458	0.460065	-0.319945	0.443567
ENSG00000139631.18	CSAD	-0.930081	0.414751	0.178302	0.138554
ENSG00000139675.12	HNRNPA1L2	-0.67958	0.401028	-0.178248	0.198192
ENSG00000139684.15	ESD	0.135848	0.29192	-0.285935	0.412454
ENSG00000139737.22	SLAIN1	0.127499	0.14289	-0.640591	0.439921
ENSG00000139746.16	RBM26	-0.317256	0.403492	-0.172411	0.250782
ENSG00000139921.13	TMX1	-0.0315043	0.154455	-0.308768	0.422819
ENSG00000140025.16	EFCAB11	-0.279434	0.14289	-0.544138	0.407102
ENSG00000140332.17	TLE3	-0.200836	0.14289	0.420429	0.413195
ENSG00000140400.17	MAN2C1	-0.51695	0.515008	0.23671	0.341064
ENSG00000140450.9	ARRDC4	0.0948402	0.14289	0.704972	0.56218
ENSG00000140464.20	PML	0.428011	0.437307	0.365349	0.4022
ENSG00000140521.16	POLG	0.0932064	0.195737	0.294619	0.412454
ENSG00000140743.8	CDR2	0.0175016	0.150026	0.336216	0.461629
ENSG00000140750.17	ARHGAP17	0.38943	0.490932	0.0490192	0.158846
ENSG00000140854.13	KATNB1	0.177069	0.30681	0.343758	0.450442
ENSG00000140937.14	CDH11	0.432053	0.555815	-0.104699	0.219129
ENSG00000140961.14	OSGIN1	-0.0518511	0.14289	0.746377	0.677283
ENSG00000141429.13	GALNT1	-0.25562	0.411065	-0.162751	0.278604
ENSG00000141448.11	GATA6	0.588247	0.44066	-0.0760978	0.138554
ENSG00000141504.12	SAT2	0.278521	0.430733	-0.15971	0.265625
ENSG00000141753.7	IGFBP4	0.41608	0.541844	0.108431	0.253991
ENSG00000141971.13	MVB12A	0.361193	0.486732	0.183496	0.321878
ENSG00000141985.9	SH3GL1	0.174851	0.325835	0.282541	0.418356
ENSG00000142089.16	IFITM3	0.510519	0.612728	0.109618	0.249075
ENSG00000142166.13	IFNAR1	0.000120897	0.14289	-0.361112	0.40111
ENSG00000142188.17	TMEM50B	-0.0155447	0.14289	0.825522	0.63854
ENSG00000142409.6	ZNF787	0.0129136	0.14289	0.349162	0.451075
ENSG00000142444.7	TIMM29	-0.0465022	0.163289	0.298527	0.404289
ENSG00000142544.7	CTU1	-0.162097	0.14289	0.900768	0.469446
ENSG00000142627.13	EPHA2	0.0655681	0.202579	0.245387	0.406309
ENSG00000142871.18	CCN1	0.317944	0.490786	0.30177	0.459815
ENSG00000143228.13	NUF2	-0.0843961	0.21019	-0.259134	0.417015
ENSG00000143256.5	PFDN2	-0.0796074	0.219235	0.251568	0.409802
ENSG00000143322.21	ABL2	-0.267289	0.409739	0.218464	0.359403
ENSG00000143353.12	LYPLAL1	0.00685911	0.14289	-0.427092	0.434468
ENSG00000143443.10	C1orf56	-0.294879	0.22182	-0.733365	0.400762
ENSG00000143457.11	GOLPH3L	0.353152	0.423709	-0.183273	0.269487
ENSG00000143742.14	SRP9	0.0885418	0.235473	-0.258457	0.428562
ENSG00000143756.12	FBXO28	-0.0178627	0.14289	-0.276362	0.40098
ENSG00000143878.10	RHOB	0.234215	0.331028	0.460901	0.443483
ENSG00000144034.16	TPRKB	0.169229	0.299469	-0.331588	0.474258
ENSG00000144674.16	GOLGA4	-0.423215	0.437307	0.175005	0.269487
ENSG00000144746.7	ARL6IP5	0.258738	0.418846	-0.197055	0.33344
ENSG00000144749.14	LRIG1	-0.265068	0.406856	0.124208	0.182584
ENSG00000144802.11	NFKBIZ	0.0169177	0.14289	0.40958	0.425902
ENSG00000144834.14	TAGLN3	0.509761	0.313931	0.508288	0.59376
ENSG00000145050.19	MANF	-0.00156553	0.14289	1.00981	0.811493
ENSG00000145632.15	PLK2	0.0953945	0.247868	0.385266	0.526096
ENSG00000145734.19	BDP1	-0.533191	0.409173	-0.000429351	0.138554
ENSG00000145779.8	TNFAIP8	0.0478671	0.14289	-0.466726	0.445011
ENSG00000146007.11	ZMAT2	0.254763	0.404479	0.0233393	0.147665
ENSG00000146083.12	RNF44	-0.00441641	0.14289	0.385018	0.477886
ENSG00000146278.11	PNRC1	0.357343	0.468675	0.0148092	0.138554
ENSG00000146376.11	ARHGAP18	-0.279227	0.400924	-0.142619	0.233104
ENSG00000146576.13	C7orf26	-0.326529	0.404577	0.230794	0.300109
ENSG00000146678.10	IGFBP1	0.158687	0.14289	-0.399534	0.409475
ENSG00000147065.17	MSN	0.0518272	0.187575	0.283679	0.442571
ENSG00000147100.11	SLC16A2	0.473728	0.535777	-0.267306	0.138554
ENSG00000147155.11	EBP	0.373008	0.452845	0.628105	0.138554
ENSG00000147162.14	OGT	-0.433821	0.557384	0.00608656	0.138554
ENSG00000147459.18	DOCK5	-0.495917	0.508074	-0.107385	0.179714
ENSG00000147586.10	MRPS28	0.449107	0.41941	0.180646	0.198192
ENSG00000147592.9	LACTB2	0.0724409	0.184063	-0.341911	0.404151
ENSG00000147654.15	EBAG9	-0.096258	0.200291	-0.521985	0.461262
ENSG00000147872.10	PLIN2	-0.334942	0.481378	0.109125	0.238426
ENSG00000148180.20	GSN	0.284862	0.430733	0.0339854	0.138554
ENSG00000148426.13	PROSER2	-0.0367651	0.14289	0.319308	0.419729
ENSG00000148516.21	ZEB1	-0.360607	0.457347	0.0104781	0.138554
ENSG00000148677.7	ANKRD1	-0.11658	0.23268	-0.350399	0.501939
ENSG00000148690.12	FRA10AC1	-0.192902	0.244329	-0.41884	0.434468
ENSG00000149292.17	TTC12	-0.139958	0.14289	-0.498691	0.400827
ENSG00000149313.11	AASDHPPT	-0.0582739	0.183423	-0.313391	0.444678
ENSG00000149428.19	HYOU1	0.0372568	0.17212	0.281057	0.438847
ENSG00000149489.9	ROM1	0.610645	0.44066	-0.234391	0.138554
ENSG00000149591.17	TAGLN	-0.632185	0.64679	0.0634861	0.163113
ENSG00000149716.13	LTO1	-0.358248	0.41926	-0.0386843	0.154459
ENSG00000149925.22	ALDOA	0.38584	0.392552	-0.755008	0.460268
ENSG00000149968.12	MMP3	-0.506086	0.406838	-0.0686145	0.19042
ENSG00000150433.9	TMEM218	-0.0305226	0.14289	-0.35838	0.40111
ENSG00000150776.18	NKAPD1	0.0432222	0.158847	-0.370986	0.4566
ENSG00000150961.15	SEC24D	0.217168	0.343213	0.287388	0.416067
ENSG00000151014.6	NOCT	0.265286	0.324226	0.50503	0.541549
ENSG00000151474.23	FRMD4A	-0.175835	0.285851	-0.375818	0.405736
ENSG00000151835.16	SACS	-0.676534	0.678265	-0.118226	0.182584
ENSG00000151914.20	DST	-0.540037	0.52004	0.0462182	0.138554
ENSG00000152253.9	SPC25	0.0396818	0.158847	-0.3409	0.43303
ENSG00000152256.14	PDK1	-0.458589	0.532352	-0.459137	0.305639
ENSG00000152377.14	SPOCK1	0.257105	0.400547	-0.576172	0.599967
ENSG00000152503.10	TRIM36	-0.413191	0.230866	0.62891	0.439921
ENSG00000152661.9	GJA1	0.242151	0.408083	-0.0625308	0.163113
ENSG00000152952.12	PLOD2	-0.0504158	0.183246	-0.357947	0.499505
ENSG00000153044.10	CENPH	0.0791982	0.21019	-0.323301	0.43898
ENSG00000153071.15	DAB2	0.392959	0.521008	0.00848002	0.138554
ENSG00000153132.13	CLGN	0.0137411	0.14289	-0.328571	0.441272
ENSG00000153187.20	HNRNPU	0.00896473	0.146988	-0.245015	0.406828
ENSG00000153201.16	RANBP2	-0.499677	0.458343	-0.195242	0.240145
ENSG00000153291.16	SLC25A27	-0.685194	0.260181	0.742708	0.460268
ENSG00000153363.13	LINC00467	0.0313074	0.14289	-0.329986	0.421455
ENSG00000153714.6	LURAP1L	0.59234	0.503165	-0.196256	0.138554
ENSG00000153815.16	CMIP	0.366758	0.466421	0.0709643	0.19042
ENSG00000153914.16	SREK1	-0.527731	0.592581	-0.128748	0.225643
ENSG00000153922.11	CHD1	-0.351945	0.411823	-0.0190321	0.138554
ENSG00000154133.15	ROBO4	-0.257179	0.34149	-0.362952	0.453869
ENSG00000154175.18	ABI3BP	-0.278501	0.400924	0.142019	0.233104
ENSG00000154839.10	SKA1	-0.0620618	0.167518	-0.396713	0.480756
ENSG00000155368.16	DBI	0.243349	0.406213	-0.116288	0.254325
ENSG00000155438.12	NIFK	-0.125283	0.268887	-0.25804	0.413345
ENSG00000155660.11	PDIA4	0.0633075	0.196746	0.618777	0.669032
ENSG00000155868.8	MED7	-0.0907401	0.179039	-0.515585	0.461262
ENSG00000156256.15	USP16	-0.330157	0.404577	-0.248492	0.306439
ENSG00000156381.9	ANKRD9	0.23645	0.214152	0.868971	0.64669
ENSG00000156384.14	SFR1	-0.161632	0.14289	-0.444184	0.436871
ENSG00000156587.16	UBE2L6	0.424047	0.489904	0.106827	0.233876
ENSG00000156804.7	FBXO32	0.400735	0.454535	-0.111269	0.179714
ENSG00000157514.16	TSC22D3	0.140581	0.193646	0.572053	0.553086
ENSG00000157613.11	CREB3L1	0.376829	0.519709	-0.00333484	0.138554
ENSG00000158050.5	DUSP2	0.286237	0.14289	0.763123	0.410121
ENSG00000158125.10	XDH	-0.534751	0.409173	-0.347849	0.138554
ENSG00000158373.8	H2BC5	0.670417	0.533981	-0.272791	0.320091
ENSG00000158417.11	EIF5B	-0.264204	0.406465	-0.0969998	0.229688
ENSG00000158828.8	PINK1	0.387173	0.412193	0.0522334	0.171088
ENSG00000159086.15	PAXBP1	-0.411082	0.442991	-0.183965	0.254573
ENSG00000159128.15	IFNGR2	0.312368	0.434564	0.259498	0.370068
ENSG00000159167.12	STC1	-0.50375	0.600304	-0.182019	0.321878
ENSG00000159399.10	HK2	-0.282648	0.381071	-0.495916	0.58002
ENSG00000159403.18	C1R	1.03362	0.696953	0.563975	0.138554
ENSG00000160050.15	CCDC28B	0.660311	0.596277	0.0923667	0.174677
ENSG00000160131.13	VMA21	0.0487959	0.163289	-0.297779	0.404289
ENSG00000160209.19	PDXK	-0.12891	0.261588	0.312031	0.418412
ENSG00000160211.19	G6PD	0.261405	0.400547	0.189681	0.300672
ENSG00000160213.9	CSTB	-0.29742	0.465001	-0.178533	0.309136
ENSG00000160285.15	LSS	0.327406	0.415784	0.0430056	0.138554
ENSG00000160570.14	DEDD2	0.172818	0.26962	0.461336	0.534128
ENSG00000160753.16	RUSC1	0.126505	0.240837	0.359053	0.446623
ENSG00000160783.19	PMF1	-0.178286	0.236748	0.463736	0.509308
ENSG00000160813.7	PPP1R35	0.204116	0.298936	0.401744	0.425902
ENSG00000160877.6	NACC1	0.00121241	0.14289	0.266383	0.417324
ENSG00000160888.7	IER2	0.42199	0.550073	0.0719896	0.198326
ENSG00000160932.11	LY6E	-0.0640114	0.195558	0.251802	0.408441
ENSG00000160959.8	LRRC14	-0.175438	0.274554	0.379843	0.444801
ENSG00000161010.15	MRNIP	-0.504622	0.529297	0.0710543	0.167059
ENSG00000161179.14	YDJC	0.0650859	0.171622	0.342766	0.439909
ENSG00000161682.15	FAM171A2	-0.0982039	0.181418	0.6791	0.400762
ENSG00000161847.14	RAVER1	0.427019	0.469419	0.0372498	0.138554
ENSG00000161956.13	SENP3	0.319899	0.423527	-0.244345	0.30382
ENSG00000161970.15	RPL26	0.248827	0.41017	-0.379007	0.517123
ENSG00000162086.16	ZNF75A	-0.3454	0.326601	-0.693136	0.515015
ENSG00000162300.13	ZFPL1	0.271376	0.403545	0.21489	0.338265
ENSG00000162413.16	KLHL21	-0.245736	0.350029	0.276405	0.408345
ENSG00000162433.15	AK4	-0.512096	0.588797	-0.0393684	0.138554
ENSG00000162441.12	LZIC	-0.00235922	0.14289	-0.30593	0.418412
ENSG00000162458.13	FBLIM1	0.418199	0.437307	0.125176	0.248639
ENSG00000162511.8	LAPTM5	0.541771	0.409173	-0.0793226	0.202328
ENSG00000162545.6	CAMK2N1	-0.514208	0.406838	-0.0769748	0.1705
ENSG00000162601.11	MYSM1	-0.487683	0.432458	0.313434	0.218208
ENSG00000162604.12	TM2D1	-0.0965208	0.200291	-0.353221	0.429905
ENSG00000162614.19	NEXN	-0.339847	0.28605	-0.42131	0.434468
ENSG00000162623.16	TYW3	-0.303629	0.408623	-0.0373678	0.154459
ENSG00000162819.12	BROX	-0.140108	0.221258	-0.331713	0.412261
ENSG00000162840.4	MT2P1	0.241249	0.286953	0.695219	0.606068
ENSG00000163029.16	SMC6	-0.404378	0.413	0.0115443	0.138554
ENSG00000163104.18	SMARCAD1	-0.370576	0.40572	-0.138025	0.216661
ENSG00000163162.9	RNF149	-0.255777	0.365612	-0.40666	0.468331
ENSG00000163322.14	ABRAXAS1	-0.114018	0.184063	-0.618123	0.561129
ENSG00000163344.6	PMVK	0.117641	0.23268	-0.32542	0.40109
ENSG00000163346.17	PBXIP1	0.356245	0.457347	-0.0978893	0.177144
ENSG00000163364.10	LINC01116	0.0352834	0.14289	-0.333964	0.421455
ENSG00000163376.11	KBTBD8	-0.223863	0.14289	0.598827	0.525036
ENSG00000163395.17	IGFN1	-1.01275	0.810852	0.397221	0.138554
ENSG00000163463.13	KRTCAP2	-0.568197	0.409173	0.0604006	0.138554
ENSG00000163535.18	SGO2	-0.316723	0.414365	-0.329052	0.40109
ENSG00000163584.18	RPL22L1	0.336723	0.480315	-0.366768	0.504294
ENSG00000163605.15	PPP4R2	0.0210747	0.150026	-0.277419	0.404902
ENSG00000163659.13	TIPARP	0.181642	0.311424	0.284898	0.41395
ENSG00000163683.12	SMIM14	0.728657	0.448252	-0.149023	0.193413
ENSG00000163714.18	U2SURP	-0.263966	0.418846	-0.36385	0.492179
ENSG00000163739.5	CXCL1	0.664748	0.682594	-0.488356	0.596321
ENSG00000163755.9	HPS3	0.271019	0.406856	-0.270015	0.352015
ENSG00000163807.6	KIAA1143	-0.0679912	0.171622	-0.532733	0.484367
ENSG00000163814.8	CDCP1	-0.325827	0.454053	-0.0111384	0.138554
ENSG00000163870.16	TPRA1	0.00135362	0.14289	0.385709	0.448555
ENSG00000163931.16	TKT	0.374558	0.518956	0.0882904	0.222494
ENSG00000163946.13	TASOR	-0.0714845	0.171622	-0.380573	0.405736
ENSG00000164040.18	PGRMC2	0.201694	0.34387	-0.282942	0.404902
ENSG00000164081.13	TEX264	-0.0958531	0.211657	-0.343204	0.425122
ENSG00000164096.13	C4orf3	-0.13532	0.272423	-0.599946	0.618343
ENSG00000164111.15	ANXA5	0.2325	0.401309	-0.0877398	0.232222
ENSG00000164171.11	ITGA2	-0.300137	0.401702	-0.257961	0.392068
ENSG00000164182.11	NDUFAF2	-0.000554915	0.14289	-0.255925	0.417015
ENSG00000164209.17	SLC25A46	-0.0916375	0.211935	-0.447993	0.511622
ENSG00000164211.13	STARD4	0.485668	0.541871	0.266482	0.416135
ENSG00000164543.7	STK17A	-0.346338	0.441865	0.126164	0.25289
ENSG00000164609.10	SLU7	0.0924875	0.205453	-0.285798	0.408381
ENSG00000164741.15	DLC1	0.123325	0.14289	0.363413	0.469621
ENSG00000164949.8	GEM	0.19389	0.244329	0.341167	0.404151
ENSG00000164967.10	RPP25L	-0.0625119	0.14289	-0.719818	0.517049
ENSG00000165102.15	HGSNAT	-0.336053	0.436585	-0.306608	0.2691
ENSG00000165175.15	MID1IP1	0.193048	0.296322	0.481533	0.503528
ENSG00000165264.11	NDUFB6	0.351838	0.474789	-0.108318	0.230584
ENSG00000165480.16	SKA3	-0.326184	0.454053	-0.384891	0.489049
ENSG00000165487.14	MICU2	0.0181466	0.150026	-0.370234	0.503538
ENSG00000165506.15	DNAAF2	-0.00166773	0.14289	-0.452561	0.416739
ENSG00000165507.9	DEPP1	-0.21981	0.316393	-3.12678	0.84812
ENSG00000165512.5	ZNF22	0.314806	0.22182	-0.438436	0.500305
ENSG00000165525.18	NEMF	-0.453223	0.474914	-0.113579	0.212484
ENSG00000165704.15	HPRT1	0.133231	0.261588	-0.266375	0.417324
ENSG00000165886.5	UBTD1	0.189651	0.28431	0.338904	0.404151
ENSG00000165891.16	E2F7	7.47206e-05	0.14289	0.367515	0.497484
ENSG00000165898.14	ISCA2	0.452055	0.441651	-0.123885	0.21862
ENSG00000166004.15	CEP295	-0.564104	0.409173	-0.203828	0.203847
ENSG00000166130.15	IKBIP	-0.0732219	0.195644	-0.364255	0.496994
ENSG00000166165.13	CKB	-0.128864	0.26688	0.241281	0.400655
ENSG00000166189.8	HPS6	-0.152846	0.197796	-0.699478	0.48637
ENSG00000166250.12	CLMP	-0.31791	0.477115	-0.193539	0.332564
ENSG00000166352.16	IFTAP	0.150175	0.226902	-0.406254	0.425902
ENSG00000166396.13	SERPINB7	-0.326081	0.494034	-0.00436707	0.138554
ENSG00000166401.15	SERPINB8	-0.324025	0.414365	-0.191399	0.279611
ENSG00000166478.10	ZNF143	0.0552271	0.14289	0.328817	0.412261
ENSG00000166479.10	TMX3	-0.13779	0.280502	-0.27834	0.408345
ENSG00000166526.18	ZNF3	-0.285766	0.350713	-0.452233	0.416739
ENSG00000166532.16	RIMKLB	-0.448402	0.441651	0.131438	0.210427
ENSG00000166579.16	NDEL1	-0.0758427	0.21019	0.418369	0.547028
ENSG00000166582.10	CENPV	-0.114107	0.239046	0.451642	0.536344
ENSG00000166598.15	HSP90B1	-0.168891	0.336287	0.615215	0.670613
ENSG00000166741.8	NNMT	0.60477	0.667983	0.0871627	0.211207
ENSG00000166823.5	MESP1	0.864686	0.260181	0.673524	0.44286
ENSG00000166997.8	CNPY4	0.17234	0.280248	-0.712124	0.48637
ENSG00000167107.13	ACSF2	0.419076	0.437307	0.11791	0.205049
ENSG00000167110.18	GOLGA2	0.279524	0.405589	0.212525	0.324829
ENSG00000167220.12	HDHD2	-0.0768127	0.14289	-0.539246	0.407102
ENSG00000167380.16	ZNF226	0.0201889	0.14289	-0.569015	0.520817
ENSG00000167468.18	GPX4	0.250098	0.415917	0.0606204	0.191759
ENSG00000167470.12	MIDN	0.593635	0.544205	0.450107	0.528447
ENSG00000167508.12	MVD	0.778508	0.712132	0.217547	0.364162
ENSG00000167524.16	RSKR	-0.836118	0.4652	0.268109	0.297391
ENSG00000167552.14	TUBA1A	0.284538	0.442217	0.0120011	0.141683
ENSG00000167615.16	LENG8	-0.546734	0.596404	0.390932	0.49398
ENSG00000167658.16	EEF2	0.249331	0.417388	0.00674503	0.142942
ENSG00000167700.9	MFSD3	0.322223	0.403492	0.286509	0.346588
ENSG00000167766.18	ZNF83	-0.416564	0.498249	-0.15856	0.265625
ENSG00000167772.12	ANGPTL4	-0.428421	0.568637	-0.8977	0.670239
ENSG00000167779.9	IGFBP6	0.162236	0.248089	-0.384044	0.444801
ENSG00000167797.8	CDK2AP2	0.372954	0.484362	0.486935	0.581944
ENSG00000167965.18	MLST8	0.305988	0.431209	-0.00193332	0.138554
ENSG00000167977.9	KCTD5	0.117077	0.23268	0.464249	0.56911
ENSG00000167996.16	FTH1	0.401852	0.536838	0.0789201	0.219952
ENSG00000168209.5	DDIT4	0.131485	0.286393	-1.0909	0.810286
ENSG00000168214.20	RBPJ	-0.265287	0.41223	-0.18348	0.330617
ENSG00000168310.11	IRF2	0.413062	0.463978	-0.0428106	0.154459
ENSG00000168461.13	RAB31	-0.300419	0.408623	0.107033	0.226217
ENSG00000168569.8	TMEM223	0.0967354	0.211657	-0.692073	0.629998
ENSG00000168610.15	STAT3	0.471341	0.573145	0.189555	0.332564
ENSG00000168672.4	LRATD2	0.296623	0.14289	0.370482	0.449175
ENSG00000168685.15	IL7R	-0.330099	0.14289	-0.576664	0.543499
ENSG00000168811.7	IL12A	-0.294003	0.14289	0.595055	0.439921
ENSG00000168876.9	ANKRD49	-0.079142	0.174959	-0.405086	0.409475
ENSG00000168906.13	MAT2A	-0.426138	0.567654	-0.0195867	0.148726
ENSG00000169045.17	HNRNPH1	-0.277087	0.446903	0.0233928	0.150741
ENSG00000169062.15	UPF3A	-0.301526	0.424087	-0.214779	0.329982
ENSG00000169372.13	CRADD	0.0207446	0.14289	0.293931	0.444103
ENSG00000169429.11	CXCL8	0.0508129	0.181573	-0.240411	0.40261
ENSG00000169499.15	PLEKHA2	-0.310136	0.417682	-0.256418	0.337361
ENSG00000169689.15	CENPX	0.14887	0.288885	0.262018	0.410975
ENSG00000169696.16	ASPSCR1	0.192798	0.244329	0.380487	0.444801
ENSG00000169710.9	FASN	0.499725	0.584772	0.357219	0.484978
ENSG00000169715.15	MT1E	0.671499	0.338562	0.444158	0.535278
ENSG00000169814.16	BTD	0.368517	0.42102	-0.193749	0.203847
ENSG00000169908.12	TM4SF1	0.394549	0.532783	0.149731	0.304884
ENSG00000170142.12	UBE2E1	0.136405	0.288551	-0.320366	0.480301
ENSG00000170270.5	GON7	0.306193	0.371821	-0.464652	0.509308
ENSG00000170296.10	GABARAP	0.585204	0.592966	-0.391195	0.363657
ENSG00000170345.10	FOS	2.23464	0.723968	0.256974	0.265551
ENSG00000170421.12	KRT8	0.374375	0.460203	-0.12133	0.26243
ENSG00000170473.17	PYM1	-0.053198	0.14289	-0.633403	0.439921
ENSG00000170498.9	KISS1	-0.995534	0.290536	0.411426	0.425902
ENSG00000170919.16	TPT1-AS1	-0.675413	0.401028	0.14063	0.138554
ENSG00000170961.7	HAS2	-0.605831	0.64453	-0.0184356	0.138554
ENSG00000171135.15	JAGN1	-0.183067	0.311424	-0.511676	0.511651
ENSG00000171161.13	ZNF672	-0.16582	0.299469	0.33145	0.45018
ENSG00000171163.16	ZNF692	-0.467234	0.49513	0.327829	0.446044
ENSG00000171169.9	NAIF1	0.197992	0.207837	-0.859866	0.469446
ENSG00000171223.6	JUNB	0.596796	0.661507	0.62387	0.665605
ENSG00000171291.8	ZNF439	-0.348159	0.28605	-0.430039	0.413195
ENSG00000171310.11	CHST11	-0.306813	0.431209	0.11154	0.220499
ENSG00000171345.13	KRT19	0.717352	0.448252	0.0726457	0.197092
ENSG00000171530.15	TBCA	0.129449	0.281436	-0.262354	0.426226
ENSG00000171617.14	ENC1	-0.35668	0.431514	0.0288596	0.15005
ENSG00000171806.12	METTL18	-0.0331174	0.14289	-0.527173	0.407102
ENSG00000171988.19	JMJD1C	-0.445767	0.441651	-0.0335866	0.138554
ENSG00000172081.14	MOB3A	0.119314	0.209476	-0.355369	0.438081
ENSG00000172086.9	KRCC1	0.250676	0.214152	-1.0945	0.659354
ENSG00000172171.11	TEFM	-0.224049	0.282656	-0.416426	0.413195
ENSG00000172216.6	CEBPB	0.136299	0.268632	0.425117	0.540606
ENSG00000172244.9	C5orf34	-0.165646	0.2349	-0.457924	0.420246
ENSG00000172354.10	GNB2	0.328185	0.490004	0.0837761	0.212329
ENSG00000172366.20	MCRIP2	-0.119029	0.209476	0.345936	0.408252
ENSG00000172375.13	C2CD2L	-0.00457933	0.14289	0.370336	0.41741
ENSG00000172465.14	TCEAL1	0.326545	0.425173	-0.603692	0.600143
ENSG00000172725.14	CORO1B	0.356216	0.480737	0.0444794	0.160245
ENSG00000172819.17	RARG	0.326269	0.425173	0.260988	0.361412
ENSG00000172888.12	ZNF621	-0.493686	0.547894	-0.275718	0.323139
ENSG00000172893.16	DHCR7	0.49685	0.600075	0.124962	0.24586
ENSG00000172927.8	MYEOV	-0.0562483	0.167518	0.26442	0.421917
ENSG00000172939.9	OXSR1	-0.106478	0.23577	0.307975	0.452954
ENSG00000173085.15	COQ2	0.165325	0.255322	-0.454596	0.484591
ENSG00000173209.23	AHSA2P	-0.609733	0.584895	0.169021	0.2304
ENSG00000173221.14	GLRX	0.283965	0.405589	0.0967257	0.229688
ENSG00000173230.15	GOLGB1	-0.428326	0.415981	-0.234615	0.251844
ENSG00000173442.13	EHBP1L1	0.278442	0.400924	0.106087	0.212484
ENSG00000173511.9	VEGFB	0.286592	0.436682	0.0702036	0.1862
ENSG00000173588.15	CEP83	-0.502164	0.40287	-0.057031	0.138554
ENSG00000173621.9	LRFN4	-0.179498	0.318184	0.450107	0.532645
ENSG00000173727.12	AP000769.1	-0.166134	0.202423	-0.40754	0.409475
ENSG00000173848.19	NET1	-0.356593	0.501157	-0.201982	0.311594
ENSG00000173890.17	GPR160	0.0295758	0.14289	-0.478398	0.421773
ENSG00000174021.11	GNG5	0.318008	0.414365	0.0231151	0.138554
ENSG00000174136.13	RGMB	0.0929632	0.216318	0.315553	0.482174
ENSG00000174173.7	TRMT10C	-0.111196	0.23577	-0.339773	0.439909
ENSG00000174437.17	ATP2A2	-0.0275901	0.1584	0.259561	0.422981
ENSG00000174718.12	RESF1	-0.616011	0.475241	-0.316008	0.283003
ENSG00000174720.16	LARP7	-0.340546	0.436585	-0.386234	0.487001
ENSG00000174796.12	THAP6	-0.139277	0.193646	-0.501021	0.400827
ENSG00000174917.9	MICOS13	0.0818915	0.21019	-0.290975	0.419173
ENSG00000175054.16	ATR	-0.428623	0.415981	-0.212126	0.242559
ENSG00000175182.15	FAM131A	0.160519	0.228542	0.471383	0.520237
ENSG00000175197.12	DDIT3	0.297376	0.393244	1.11938	0.814262
ENSG00000175215.11	CTDSP2	0.263435	0.411065	-0.0280427	0.15005
ENSG00000175265.17	GOLGA8A	-1.11495	0.633758	0.0686777	0.138554
ENSG00000175305.17	CCNE2	-0.390498	0.481612	-0.231596	0.314918
ENSG00000175416.15	CLTB	-0.118572	0.258941	0.286624	0.444103
ENSG00000175455.16	CCDC14	-0.669495	0.651653	-0.0918238	0.200813
ENSG00000175567.10	UCP2	0.387078	0.501279	0.154297	0.272634
ENSG00000175573.7	C11orf68	0.157984	0.305894	0.443173	0.559137
ENSG00000175592.9	FOSL1	-0.0943552	0.234028	0.373621	0.516537
ENSG00000175602.4	CCDC85B	0.335697	0.495737	0.532417	0.612493
ENSG00000175793.12	SFN	0.679326	0.484833	0.122878	0.24586
ENSG00000176108.9	CHMP6	0.0420781	0.158847	-0.472658	0.479542
ENSG00000176142.13	TMEM39A	0.0529753	0.163289	0.37735	0.444801
ENSG00000176155.19	CCDC57	-0.43911	0.417322	-0.168092	0.2304
ENSG00000176170.14	SPHK1	-0.118374	0.209476	0.406577	0.509725
ENSG00000176171.11	BNIP3	-0.451096	0.571184	-0.684799	0.687145
ENSG00000176209.12	SMIM19	0.0803407	0.174959	-0.915738	0.415707
ENSG00000176454.14	LPCAT4	-0.050739	0.171401	0.282603	0.420142
ENSG00000177082.13	WDR73	-0.264609	0.324226	-0.404025	0.439439
ENSG00000177311.11	ZBTB38	-0.166147	0.303723	-0.398076	0.485745
ENSG00000177352.10	CCDC71	-0.112325	0.204646	-0.531373	0.407102
ENSG00000177383.5	MAGEF1	0.0594353	0.17771	-0.416786	0.476975
ENSG00000177410.13	ZFAS1	-0.36277	0.450138	0.0927021	0.211207
ENSG00000177426.22	TGIF1	0.24263	0.345495	0.336683	0.43303
ENSG00000177469.13	CAVIN1	0.285454	0.454686	0.0456608	0.178737
ENSG00000177542.11	SLC25A22	0.110934	0.225546	0.30203	0.43184
ENSG00000177683.14	THAP5	0.0304767	0.14289	-0.399661	0.4507
ENSG00000177707.11	NECTIN3	-0.0196131	0.150026	-0.358244	0.453869
ENSG00000177855.8	CACYBPP2	-0.00372358	0.14289	-0.500701	0.456308
ENSG00000177981.11	ASB8	0.0847112	0.189802	-0.39789	0.4507
ENSG00000178531.6	CTXN1	0.177924	0.30681	0.70834	0.607126
ENSG00000178773.15	CPNE7	-0.571433	0.555495	-0.121917	0.138554
ENSG00000178913.8	TAF7	0.0462104	0.183862	-0.311139	0.461116
ENSG00000178950.17	GAK	0.0672134	0.171622	0.328752	0.40109
ENSG00000178988.11	MRFAP1L1	-0.0385236	0.158847	-0.517046	0.580376
ENSG00000179085.8	DPM3	0.206841	0.339826	0.317176	0.419729
ENSG00000179094.16	PER1	0.793808	0.500786	0.915455	0.650604
ENSG00000179111.9	HES7	0.4351	0.242799	0.858718	0.469446
ENSG00000179218.14	CALR	0.0322809	0.166159	0.29093	0.451376
ENSG00000179262.10	RAD23A	0.251407	0.408092	0.0367412	0.167811
ENSG00000179348.12	GATA2	-0.23463	0.284175	0.351954	0.408252
ENSG00000179387.10	ELMOD2	-0.0499339	0.163289	-0.392188	0.437613
ENSG00000179967.11	PPP1R14BP3	0.190425	0.296322	-0.402078	0.468331
ENSG00000180385.8	EMC3-AS1	-0.357413	0.404504	-0.238846	0.210422
ENSG00000180389.7	ATP5F1EP2	0.0517715	0.14289	0.543216	0.486008
ENSG00000180573.9	H2AC6	0.817306	0.648139	-0.0608551	0.138554
ENSG00000180581.7	SRP9P1	-0.0247266	0.14289	-0.332393	0.441272
ENSG00000180964.17	TCEAL8	0.00174737	0.14289	-0.335038	0.4774
ENSG00000181019.13	NQO1	0.263401	0.433672	0.0284914	0.155857
ENSG00000181027.11	FKRP	-0.582773	0.608053	-0.198148	0.281438
ENSG00000181038.14	METTL23	0.113611	0.184063	-0.426357	0.497
ENSG00000181163.13	NPM1	-0.0844413	0.22613	-0.250778	0.411609
ENSG00000181458.10	TMEM45A	-0.0599975	0.183423	-1.01184	0.521698
ENSG00000181524.6	RPL24P4	0.527351	0.568294	-0.223781	0.338793
ENSG00000181588.16	MEX3D	0.141702	0.193646	0.461233	0.443483
ENSG00000181649.8	PHLDA2	0.101459	0.200291	0.616566	0.66829
ENSG00000181817.6	LSM10	0.0155513	0.150026	0.263445	0.401533
ENSG00000181904.9	C5orf24	0.00676479	0.14289	-0.343632	0.415694
ENSG00000182154.8	MRPL41	0.138877	0.293628	0.583936	0.657842
ENSG00000182180.14	MRPS16	0.109663	0.255238	-0.26496	0.409494
ENSG00000182325.11	FBXL6	-0.20592	0.272453	0.39914	0.439439
ENSG00000182400.15	TRAPPC6B	-0.109818	0.184063	-0.32014	0.419729
ENSG00000182446.14	NPLOC4	-0.0130223	0.14611	0.288793	0.440919
ENSG00000182628.13	SKA2	0.0507904	0.178458	-0.288194	0.440919
ENSG00000182670.13	TTC3	-0.333314	0.466313	0.085585	0.191346
ENSG00000182774.13	RPS17	-0.543998	0.409173	-0.00454765	0.138554
ENSG00000182810.7	DDX28	-0.241425	0.214152	-0.677313	0.400762
ENSG00000182827.9	ACBD3	0.0703503	0.184063	0.409252	0.468331
ENSG00000182903.16	ZNF721	-0.573719	0.409173	-0.400827	0.389117
ENSG00000183010.17	PYCR1	0.262401	0.428242	0.139571	0.282087
ENSG00000183309.12	ZNF623	-0.202658	0.244329	-0.550824	0.439937
ENSG00000183691.6	NOG	-0.406519	0.392552	-0.603044	0.636308
ENSG00000184009.12	ACTG1	0.243355	0.409851	0.149299	0.307519
ENSG00000184117.12	NIPSNAP1	0.416797	0.511452	0.0559271	0.163113
ENSG00000184207.9	PGP	-0.0380836	0.14289	0.417685	0.413195
ENSG00000184371.14	CSF1	0.392011	0.526826	0.428358	0.515797
ENSG00000184489.12	PTP4A3	0.806659	0.4652	0.611509	0.474584
ENSG00000184500.16	PROS1	0.366645	0.40572	-0.133719	0.210427
ENSG00000184640.19	SEPTIN9	0.25333	0.400849	0.116243	0.257764
ENSG00000184787.19	UBE2G2	-0.26043	0.427433	0.0244338	0.147665
ENSG00000184897.6	H1-10	0.354909	0.494878	0.263299	0.409494
ENSG00000185022.12	MAFF	0.109372	0.204646	0.386482	0.503745
ENSG00000185033.14	SEMA4B	0.233468	0.359148	-0.328432	0.462151
ENSG00000185201.16	IFITM2	0.969309	0.468668	-0.00871464	0.138554
ENSG00000185222.10	TCEAL9	0.0117046	0.14611	-0.293156	0.440919
ENSG00000185324.22	CDK10	-0.41315	0.507966	0.23004	0.376786
ENSG00000185495.10	AC138393.1	-0.475057	0.447506	0.151858	0.193413
ENSG00000185641.6	AC034236.1	-0.126767	0.248414	0.366174	0.507064
ENSG00000185650.10	ZFP36L1	0.5564	0.624331	0.292997	0.449569
ENSG00000185716.12	MOSMO	0.0140519	0.14289	-0.401943	0.409475
ENSG00000185803.12	SLC52A2	-0.044412	0.169927	0.284995	0.42547
ENSG00000185862.7	EVI2B	-0.614491	0.260181	-0.628395	0.439921
ENSG00000186017.14	ZNF566	0.0379657	0.14289	-0.709476	0.447765
ENSG00000186104.10	CYP2R1	-0.234646	0.255527	-0.459358	0.420246
ENSG00000186166.9	CCDC84	-0.344854	0.407544	0.168524	0.301456
ENSG00000186312.10	CA5BP1	-0.0417404	0.158847	0.54138	0.439937
ENSG00000186352.9	ANKRD37	-0.180675	0.202423	-1.74315	0.784154
ENSG00000186480.13	INSIG1	0.885104	0.726791	0.232936	0.358413
ENSG00000186594.14	MIR22HG	-0.311884	0.411491	-0.237906	0.331376
ENSG00000186687.16	LYRM7	-0.111983	0.184063	-0.564648	0.488127
ENSG00000186908.14	ZDHHC17	-0.359581	0.41926	-0.187946	0.300672
ENSG00000186918.14	ZNF395	-0.225205	0.319286	-0.456784	0.476729
ENSG00000187109.15	NAP1L1	-0.0361867	0.174558	-0.282268	0.442364
ENSG00000187193.9	MT1X	0.729236	0.668916	-0.125075	0.210427
ENSG00000187608.10	ISG15	0.450321	0.540004	-0.0389957	0.160245
ENSG00000187678.10	SPRY4	-0.637136	0.644782	0.443681	0.556056
ENSG00000187837.4	H1-2	0.83213	0.695217	-0.13396	0.235837
ENSG00000188010.14	MORN2	0.230221	0.359148	-0.467755	0.445011
ENSG00000188290.11	HES4	-0.136532	0.193646	0.945763	0.600905
ENSG00000188643.11	S100A16	0.417566	0.489904	0.103731	0.239379
ENSG00000188994.13	ZNF292	-0.502486	0.40287	-0.71103	0.400762
ENSG00000189057.11	FAM111B	-0.684624	0.577246	-0.358193	0.415762
ENSG00000189060.5	H1-0	0.430101	0.563953	-0.311055	0.459373
ENSG00000196139.14	AKR1C3	0.945838	0.576396	0.0479416	0.158846
ENSG00000196154.12	S100A4	0.540288	0.621674	-0.297127	0.2691
ENSG00000196199.14	MPHOSPH8	-0.199546	0.30868	-0.505908	0.497663
ENSG00000196428.12	TSC22D2	-0.0487452	0.163289	0.585636	0.612689
ENSG00000196449.4	YRDC	-0.0306906	0.14289	0.390403	0.477886
ENSG00000196517.13	SLC6A9	0.572733	0.44192	0.494307	0.138554
ENSG00000196611.5	MMP1	0.314697	0.469493	-0.207449	0.371766
ENSG00000196754.13	S100A2	-0.0774275	0.21019	-0.472381	0.421773
ENSG00000196757.8	ZNF700	-0.547691	0.409173	-0.0915774	0.174677
ENSG00000196781.16	TLE1	0.171637	0.280248	0.298012	0.436056
ENSG00000196922.10	ZNF252P	-0.183831	0.274554	-0.455882	0.443483
ENSG00000196961.13	AP2A1	0.360757	0.503844	0.0596558	0.181984
ENSG00000196968.11	FUT11	-0.345017	0.468231	-0.827621	0.506674
ENSG00000197043.14	ANXA6	0.259499	0.433188	-0.00463788	0.138999
ENSG00000197046.12	SIGLEC15	0.198258	0.14289	-0.424007	0.508206
ENSG00000197217.13	ENTPD4	-0.290521	0.433423	0.00694724	0.138554
ENSG00000197343.11	ZNF655	-0.351791	0.433665	-0.175901	0.269487
ENSG00000197372.10	ZNF675	-0.492164	0.456868	0.322205	0.399972
ENSG00000197461.13	PDGFA	0.265896	0.22182	0.4651	0.464107
ENSG00000197632.9	SERPINB2	-0.152901	0.226902	0.300314	0.44666
ENSG00000197712.12	FAM114A1	0.267571	0.395278	0.4039	0.474934
ENSG00000197744.5	PTMAP2	0.492344	0.565708	-0.370234	0.462772
ENSG00000197903.8	H2BC12	0.621137	0.659993	0.0261052	0.153939
ENSG00000197912.16	SPG7	-0.329713	0.463717	0.152122	0.272634
ENSG00000197930.13	ERO1A	-0.334918	0.490191	-0.330573	0.483436
ENSG00000197956.10	S100A6	0.468538	0.587753	-0.217161	0.388557
ENSG00000198040.10	ZNF84	-0.498479	0.508074	-0.128872	0.185751
ENSG00000198053.12	SIRPA	-0.340768	0.41911	0.161537	0.138554
ENSG00000198056.15	PRIM1	0.126776	0.214867	-0.481519	0.464107
ENSG00000198131.14	ZNF544	-0.30815	0.371821	-0.506505	0.511651
ENSG00000198146.4	ZNF770	-0.236393	0.308141	-0.428818	0.434468
ENSG00000198157.11	HMGN5	-0.0449601	0.158847	-0.416512	0.551207
ENSG00000198189.11	HSD17B11	0.322733	0.352192	-0.310439	0.443274
ENSG00000198270.13	TMEM116	0.057185	0.14289	-0.356956	0.415762
ENSG00000198301.12	SDAD1	-0.339209	0.449193	-0.261979	0.398805
ENSG00000198331.11	HYLS1	-0.17676	0.236748	-0.436709	0.524212
ENSG00000198355.5	PIM3	0.447001	0.498121	0.626122	0.654134
ENSG00000198431.16	TXNRD1	-0.0269972	0.1584	0.490221	0.597358
ENSG00000198464.14	ZNF480	-0.321209	0.352192	-0.604742	0.474584
ENSG00000198517.10	MAFK	0.127323	0.214867	0.35334	0.420172
ENSG00000198538.11	ZNF28	-0.106429	0.184063	-0.669672	0.479432
ENSG00000198563.14	DDX39B	-0.486547	0.578123	0.0714127	0.193399
ENSG00000198695.2	MT-ND6	-0.602334	0.668241	-0.157446	0.313229
ENSG00000198712.1	MT-CO2	-0.463639	0.584321	-0.117126	0.268173
ENSG00000198727.2	MT-CYB	-0.472744	0.588419	-0.226058	0.395499
ENSG00000198744.5	MTCO3P12	-0.514046	0.525703	0.0171474	0.138554
ENSG00000198756.12	COLGALT2	-0.640223	0.659239	0.131714	0.138554
ENSG00000198763.3	MT-ND2	-0.521029	0.614958	-0.210576	0.371744
ENSG00000198786.2	MT-ND5	-0.448862	0.578032	-0.0213438	0.150741
ENSG00000198792.13	TMEM184B	0.119025	0.247991	0.281753	0.408345
ENSG00000198804.2	MT-CO1	-0.324675	0.490887	-0.0297096	0.161688
ENSG00000198853.12	RUSC2	0.0928637	0.179039	0.392052	0.437613
ENSG00000198886.2	MT-ND4	-0.357411	0.516828	-0.00279782	0.139284
ENSG00000198887.9	SMC5	-0.499598	0.458343	0.0579483	0.163113
ENSG00000198888.2	MT-ND1	-0.492665	0.60189	-0.0396088	0.172166
ENSG00000198899.2	MT-ATP6	-0.438248	0.573257	-0.247851	0.411608
ENSG00000198911.12	SREBF2	0.442629	0.510697	0.295399	0.404289
ENSG00000198938.2	MT-CO3	-0.337215	0.500095	-0.26291	0.430488
ENSG00000199753.1	SNORD104	-0.561205	0.508019	0.314947	0.407174
ENSG00000200087.1	SNORA73B	-0.569717	0.409173	-0.0523935	0.138554
ENSG00000200534.1	SNORA33	0.414342	0.290621	-1.11214	0.726392
ENSG00000203667.10	COX20	-0.0742399	0.191131	-0.392557	0.448555
ENSG00000203668.2	CHML	-0.383266	0.509046	-0.398262	0.520728
ENSG00000203706.8	SERTAD4-AS1	0.084193	0.14289	-0.527173	0.484367
ENSG00000204172.12	AGAP9	-1.08494	0.566394	0.234993	0.251844
ENSG00000204256.13	BRD2	-0.0319045	0.154455	0.492263	0.591694
ENSG00000204262.14	COL5A2	0.420518	0.564184	-0.497426	0.138554
ENSG00000204370.13	SDHD	0.353924	0.495582	-0.191304	0.348163
ENSG00000204389.10	HSPA1A	0.34068	0.428786	0.711898	0.138554
ENSG00000204394.13	VARS1	0.311409	0.452137	0.176934	0.320459
ENSG00000204463.12	BAG6	0.290338	0.44598	-0.0437711	0.167811
ENSG00000204498.11	NFKBIL1	0.320038	0.373332	-0.452714	0.438971
ENSG00000204569.10	PPP1R10	-0.0522338	0.14289	-0.430696	0.452098
ENSG00000204856.12	FAM216A	-0.272075	0.395278	-0.363749	0.479886
ENSG00000204954.10	C12orf73	-0.323738	0.324087	0.435546	0.481266
ENSG00000205220.12	PSMB10	1.07347	0.462877	0.0690752	0.138554
ENSG00000205544.4	TMEM256	0.46451	0.492413	-0.411696	0.439439
ENSG00000205871.5	RPS3AP47	-0.211263	0.14289	0.695219	0.447765
ENSG00000207870.1	MIR221	-0.170621	0.202423	0.75662	0.611077
ENSG00000210082.2	MT-RNR2	-0.0882158	0.238844	0.341545	0.495633
ENSG00000210107.1	MT-TQ	-0.57626	0.654062	-0.843201	0.733195
ENSG00000210127.1	MT-TA	-2.04776	0.862921	-0.260387	0.370068
ENSG00000210151.2	MT-TS1	-0.640106	0.623049	-0.345423	0.483884
ENSG00000210194.1	MT-TE	-2.10023	0.876098	1.03507	0.800695
ENSG00000210196.2	MT-TP	-1.14463	0.819536	0.0915203	0.222494
ENSG00000212724.3	KRTAP2-3	-0.270157	0.356165	0.452294	0.571377
ENSG00000213015.9	ZNF580	0.186739	0.312818	0.381381	0.421521
ENSG00000213030.5	CGB8	-1.60358	0.486416	-0.90039	0.258957
ENSG00000213087.3	AL356535.1	1.99037	0.486416	0.280182	0.218208
ENSG00000213178.3	RPL22P1	-0.0246416	0.14289	-0.366802	0.48034
ENSG00000213398.8	LCAT	-0.801387	0.500786	0.354182	0.323626
ENSG00000213445.10	SIPA1	0.297912	0.393244	0.405379	0.460182
ENSG00000213563.7	C8orf82	0.220759	0.316393	0.327163	0.40109
ENSG00000213694.6	S1PR3	0.503555	0.478231	0.122401	0.182584
ENSG00000213722.9	DDAH2	0.388676	0.498235	0.208465	0.310074
ENSG00000213903.9	LTB4R	-0.715568	0.401028	0.360122	0.382293
ENSG00000213923.13	CSNK1E	0.0176738	0.14289	0.280182	0.411361
ENSG00000214135.8	AC132008.2	-0.42862	0.469419	0.223351	0.251844
ENSG00000214193.11	SH3D21	-0.696356	0.401028	-0.296607	0.218208
ENSG00000214535.3	RPS15AP1	-0.521414	0.367669	0.739613	0.530976
ENSG00000214654.8	B3GNT10	-0.204327	0.207837	-0.68029	0.400762
ENSG00000214784.4	RPS3AP21	0.731891	0.486845	-0.496541	0.456308
ENSG00000215252.11	GOLGA8B	-0.752757	0.498486	0.0166293	0.138554
ENSG00000215788.11	TNFRSF25	-1.06559	0.462877	0.196926	0.138554
ENSG00000217555.13	CKLF	-0.221989	0.214152	0.633819	0.439921
ENSG00000218739.10	CEBPZOS	-0.199767	0.335952	-0.565726	0.604037
ENSG00000218891.5	ZNF579	-0.0275363	0.14289	0.599132	0.502529
ENSG00000219023.1	AL033519.3	0.714737	0.448252	-0.220247	0.210422
ENSG00000219507.4	FTH1P8	0.663206	0.554062	-0.171198	0.198192
ENSG00000219928.2	AL161787.1	0.859126	0.643418	-0.342451	0.415694
ENSG00000221184.1	AL513534.1	-1.03569	0.723592	-0.0823883	0.138554
ENSG00000221821.4	C6orf226	0.700864	0.401028	0.362644	0.227977
ENSG00000221869.5	CEBPD	1.4901	0.798031	0.60438	0.395857
ENSG00000221978.12	CCNL2	-0.351415	0.481948	0.0276484	0.15005
ENSG00000223361.5	FTH1P10	0.528625	0.517931	-0.24338	0.254661
ENSG00000223508.5	RPL23AP53	0.229559	0.214152	1.21878	0.526008
ENSG00000223551.1	TMSB4XP4	-0.343457	0.375814	0.893159	0.660237
ENSG00000223745.8	CCDC18-AS1	-0.914013	0.414751	0.0474016	0.138554
ENSG00000223959.8	AFG3L1P	-0.509054	0.463446	-0.106097	0.179714
ENSG00000223960.7	CHROMR	-0.534736	0.465781	-0.279246	0.138554
ENSG00000224126.2	UBE2SP2	-0.0710852	0.14289	0.675041	0.447765
ENSG00000224877.4	NDUFAF8	-0.0994069	0.224341	0.447847	0.560823
ENSG00000224945.1	AL353150.1	-0.075984	0.14289	0.803368	0.664406
ENSG00000225022.1	UBE2D3P1	-0.485885	0.313931	0.865144	0.469446
ENSG00000225067.4	RPL23AP2	-0.763804	0.498486	0.426571	0.413195
ENSG00000225177.6	AL590617.2	-0.529276	0.409173	0.466595	0.240577
ENSG00000225210.10	DUXAP9	-0.279434	0.14289	-0.697334	0.447765
ENSG00000225470.8	JPX	-0.179839	0.274554	-0.471559	0.464107
ENSG00000225630.1	MTND2P28	-0.456145	0.503001	0.00418345	0.138554
ENSG00000225828.1	FAM229A	-0.653658	0.443687	0.315983	0.321224
ENSG00000225972.1	MTND1P23	-0.505285	0.483334	0.0629511	0.163113
ENSG00000226085.3	UQCRFS1P1	0.0250542	0.14289	1.38598	0.622635
ENSG00000226221.1	RPL26P19	0.0397323	0.158847	0.342813	0.450442
ENSG00000226243.1	RPL37AP1	0.529819	0.465781	-0.0677415	0.167059
ENSG00000226564.1	FTH1P20	0.398503	0.429453	-0.0279405	0.138554
ENSG00000226608.3	FTLP3	0.439557	0.52762	-0.10859	0.233876
ENSG00000226752.9	CUTALP	-0.272066	0.269188	-0.838871	0.540383
ENSG00000226950.8	DANCR	0.319968	0.423527	-0.256151	0.350826
ENSG00000226976.3	COX6A1P2	-0.176497	0.285851	0.444927	0.540633
ENSG00000227063.5	RPL41P1	-0.0547584	0.186366	0.355105	0.511587
ENSG00000227077.3	AC107983.1	0.430283	0.389105	0.538916	0.503187
ENSG00000227097.5	RPS28P7	-0.133316	0.282088	0.293479	0.44651
ENSG00000227234.2	SPANXB1	0.318402	0.47056	0.0626183	0.194952
ENSG00000227671.4	AL390728.4	-0.633496	0.63027	-0.162701	0.289916
ENSG00000227992.1	AC108463.1	-0.523343	0.406838	-0.0734551	0.138554
ENSG00000228253.1	MT-ATP8	0.193928	0.360961	-0.818863	0.732202
ENSG00000229152.2	ANKRD10-IT1	-0.606537	0.503165	0.308751	0.218208
ENSG00000229344.1	MTCO2P12	-0.516036	0.580939	0.207118	0.324829
ENSG00000229659.1	RPL26P6	-0.672594	0.443687	0.337515	0.321224
ENSG00000230043.1	TMSB4XP6	0.344819	0.462259	0.359253	0.446623
ENSG00000230590.11	FTX	-0.821316	0.588916	-0.365675	0.328204
ENSG00000230715.3	AC018638.2	-0.42216	0.307914	0.513381	0.40472
ENSG00000230836.1	LINC01293	-0.761668	0.530676	-0.502831	0.361864
ENSG00000230897.1	RPS18P12	0.587368	0.544205	0.180215	0.280599
ENSG00000231113.2	AL035587.1	-0.340546	0.14289	-0.929272	0.415707
ENSG00000231167.3	YBX1P2	0.785697	0.459893	0.228467	0.210422
ENSG00000231298.7	MANCR	0.437265	0.307914	-0.304781	0.415288
ENSG00000231747.1	AC079922.1	-0.40766	0.333953	0.695219	0.517049
ENSG00000231925.12	TAPBP	0.610213	0.66661	0.116804	0.24586
ENSG00000232187.1	FTH1P7	0.527838	0.556279	0.206181	0.242559
ENSG00000232931.6	LINC00342	-1.29671	0.740199	-0.69524	0.48637
ENSG00000233184.7	AC093157.1	-0.0271798	0.14289	-0.695365	0.447765
ENSG00000233476.3	EEF1A1P6	0.0117735	0.14289	0.318789	0.474032
ENSG00000233762.3	RPS15P4	-0.0283988	0.154455	0.35735	0.494831
ENSG00000233966.1	UBE2SP1	0.0760191	0.174959	0.356888	0.438081
ENSG00000234147.1	AL035446.1	-0.134642	0.190001	0.543216	0.439937
ENSG00000234160.1	AL513165.1	-0.270157	0.324226	0.53798	0.529749
ENSG00000234608.8	MAPKAPK5-AS1	-0.0615065	0.167518	0.302364	0.419536
ENSG00000234616.9	JRK	-0.0931223	0.195737	-0.455403	0.420246
ENSG00000234782.3	TPT1P9	0.00933626	0.14289	-0.435365	0.414639
ENSG00000234851.4	RPL23AP42	-0.176861	0.338357	0.288254	0.449569
ENSG00000234961.1	AL133415.1	-1.28927	0.612023	1.47985	0.743441
ENSG00000234975.6	FTH1P2	0.942542	0.689787	-0.200444	0.203847
ENSG00000235180.1	LINC00601	0.189275	0.14289	-0.727513	0.580811
ENSG00000235363.1	SNRPGP10	-0.237735	0.308141	-0.39359	0.457794
ENSG00000235408.6	SNORA71B	-0.909754	0.468668	0.739613	0.258957
ENSG00000235605.1	AL355472.1	0.361977	0.477211	0.0941984	0.211207
ENSG00000235912.1	AL031729.1	0.0706306	0.171622	-0.500505	0.476173
ENSG00000235957.1	COX7CP1	0.67326	0.480269	-0.803882	0.582205
ENSG00000236618.2	PITPNA-AS1	-0.0136815	0.14289	-0.887113	0.598914
ENSG00000236876.3	TMSB4XP1	0.548603	0.596404	0.419585	0.502016
ENSG00000237013.1	LINC01812	-0.507656	0.14289	0.384923	0.453779
ENSG00000237264.4	FTH1P11	0.587824	0.503165	0.209792	0.138554
ENSG00000237765.8	FAM200B	-0.0420106	0.14289	-0.425248	0.452098
ENSG00000237973.1	MTCO1P12	-0.278295	0.416084	0.201026	0.348476
ENSG00000237975.7	FLG-AS1	-0.70001	0.401028	-0.454357	0.352011
ENSG00000239246.3	AC008026.1	0.810763	0.414751	-0.43971	0.352011
ENSG00000239264.9	TXNDC5	-0.308124	0.14289	2.17548	0.498209
ENSG00000239559.2	RPL37P2	-0.426276	0.481682	0.307663	0.399872
ENSG00000240184.7	PCDHGC3	0.3004	0.414693	0.251613	0.138554
ENSG00000240344.9	PPIL3	-0.328402	0.444959	-0.302848	0.419536
ENSG00000240376.1	AC010343.1	0.39013	0.428043	0.0647534	0.163113
ENSG00000240476.1	LINC00973	0.391847	0.230866	0.421075	0.546132
ENSG00000240489.1	SETP14	0.496848	0.458343	0.0676372	0.167059
ENSG00000240509.1	RPL34P18	0.902394	0.634484	-0.339074	0.389986
ENSG00000240972.2	MIF	0.257105	0.422655	-0.00584961	0.138554
ENSG00000241343.10	RPL36A	-0.799614	0.649334	-0.318456	0.370033
ENSG00000241680.1	RPL31P49	1.5112	0.623537	0.0014658	0.138554
ENSG00000241837.7	ATP5PO	0.350495	0.454764	-0.610884	0.628561
ENSG00000242071.3	RPL7AP6	0.248053	0.404479	-0.198782	0.350599
ENSG00000242086.8	MUC20-OT1	-0.526449	0.529831	0.0644531	0.138554
ENSG00000242147.3	LASTR	-0.89639	0.511999	-1.06627	0.463897
ENSG00000242265.5	PEG10	0.262088	0.403701	0.0412321	0.160245
ENSG00000242951.1	AC007182.2	0.873434	0.545859	-0.360737	0.328204
ENSG00000243137.8	PSG4	0.0517715	0.14289	-1.00312	0.521698
ENSG00000243147.8	MRPL33	0.264734	0.431495	-0.254595	0.395977
ENSG00000243449.6	C4orf48	0.246863	0.339968	0.723564	0.660826
ENSG00000243680.1	RPL37P23	0.0517715	0.14289	0.773222	0.460268
ENSG00000243716.10	NPIPB5	-1.60534	0.603765	-1.03768	0.388861
ENSG00000243926.2	TIPARP-AS1	0.430283	0.14289	-1.77871	0.406272
ENSG00000244313.3	AC024293.1	0.316056	0.465436	-0.221912	0.376029
ENSG00000244754.9	N4BP2L2	-0.29691	0.431114	-0.351656	0.408252
ENSG00000245532.9	NEAT1	-0.829942	0.729349	-0.0203161	0.138554
ENSG00000245970.2	AP003352.1	-1.87423	0.290536	2.08754	0.406272
ENSG00000246334.2	PRR7-AS1	-1.07376	0.5205	-0.167277	0.138554
ENSG00000246705.4	H2AJ	0.376192	0.437684	0.0589812	0.163113
ENSG00000247095.3	MIR210HG	-0.603238	0.44066	-2.17925	0.406272
ENSG00000247556.6	OIP5-AS1	0.10294	0.21924	-0.25835	0.405967
ENSG00000247627.2	MTND4P12	-0.270157	0.269188	0.482287	0.479542
ENSG00000248323.7	LUCAT1	-0.298726	0.14289	-1.4452	0.685219
ENSG00000248527.1	MTATP6P1	-0.416587	0.565681	-0.333671	0.489182
ENSG00000248593.3	DSTNP2	0.0138037	0.14289	-0.734769	0.447765
ENSG00000249353.2	NPM1P27	0.0638444	0.192463	-0.266284	0.427016
ENSG00000249859.12	PVT1	-0.576058	0.583696	-0.0714839	0.179414
ENSG00000249992.2	TMEM158	-0.375884	0.5269	0.25841	0.401533
ENSG00000250657.1	AC097451.1	-0.599464	0.559751	-0.394303	0.424497
ENSG00000250697.2	AC010343.3	-0.426515	0.500236	-0.245348	0.284763
ENSG00000251136.9	AF117829.1	-0.722296	0.517514	-0.10009	0.138554
ENSG00000251281.1	AC034223.2	-0.723162	0.596127	-0.290975	0.218208
ENSG00000251474.6	RPL32P3	-0.515119	0.437901	-0.108089	0.138554
ENSG00000251562.8	MALAT1	-0.818782	0.732336	-0.0222514	0.145497
ENSG00000253500.6	AF121898.1	0.29278	0.14289	-0.434416	0.488435
ENSG00000253738.2	OTUD6B-AS1	-0.287804	0.30665	-0.589149	0.439921
ENSG00000254332.1	AF201337.1	0.304538	0.308718	-0.572714	0.439937
ENSG00000255282.6	WTAPP1	-1.21126	0.290536	1.76187	0.851328
ENSG00000255302.5	EID1	0.173237	0.329307	-0.338047	0.488756
ENSG00000255717.7	SNHG1	-0.31829	0.460866	0.133137	0.264638
ENSG00000255909.1	PDCD5P1	0.813612	0.414751	-1.55632	0.471716
ENSG00000256210.3	AC005255.1	0.505489	0.463446	-0.101689	0.177144
ENSG00000256745.1	AP002784.2	0.369947	0.290621	-0.55076	0.488127
ENSG00000257621.8	PSMA3-AS1	-0.439718	0.484293	-0.208906	0.324829
ENSG00000257704.4	INAFM1	0.120109	0.186922	0.953017	0.512622
ENSG00000258017.2	AC011603.3	-0.28567	0.272877	1.18397	0.732934
ENSG00000258232.2	AC125611.3	-0.822698	0.260181	1.30572	0.526008
ENSG00000258427.3	RBM8B	-0.004812	0.14289	-0.499049	0.432022
ENSG00000258441.1	LINC00641	-0.714049	0.448252	-0.482021	0.240577
ENSG00000258645.2	HSPE1P2	0.232344	0.214152	-1.52717	0.584794
ENSG00000258667.2	HIF1A-AS3	-0.533191	0.313931	-0.719818	0.692577
ENSG00000259146.4	AC005476.2	0.118886	0.14289	-0.791968	0.501088
ENSG00000259153.2	AC004816.1	0.0787386	0.14289	-0.555742	0.520817
ENSG00000259838.1	ELOCP2	-1.40766	0.531706	1.2236	0.463897
ENSG00000260260.1	SNHG19	0.268801	0.356165	-0.34636	0.420172
ENSG00000260877.2	AP005233.2	-1.3186	0.736758	0.073731	0.138554
ENSG00000261270.1	AC012181.2	2.05177	0.290536	2.35547	0.703718
ENSG00000264281.3	AC016596.2	0.0517715	0.163289	-0.304781	0.404289
ENSG00000264350.1	SNRPGP2	0.788737	0.459893	0.080873	0.138554
ENSG00000264577.1	AC010761.1	-1.51011	0.470017	2.00366	0.769436
ENSG00000265401.1	AC093484.3	-0.783598	0.500786	0.533938	0.438296
ENSG00000265681.7	RPL17	0.617973	0.526649	-0.141169	0.216661
ENSG00000265806.1	MIR4292	0.67326	0.554062	-0.167277	0.250782
ENSG00000265972.6	TXNIP	0.292046	0.444779	1.42482	0.847008
ENSG00000266338.6	NBPF15	-0.462403	0.479397	0.0465529	0.158846
ENSG00000267458.1	AC092069.1	-2.8227	0.757131	2.94315	0.780427
ENSG00000267541.1	MTCO2P2	-0.500769	0.458343	-0.17925	0.232324
ENSG00000267751.5	AC009005.1	0.30331	0.272877	-0.652704	0.44286
ENSG00000267904.1	AC024075.1	-0.370055	0.290621	-0.758292	0.460268
ENSG00000268942.2	CKS1BP3	-0.600305	0.503165	0.0286431	0.138554
ENSG00000269352.1	PTOV1-AS2	-0.875716	0.511999	0.0875367	0.138554
ENSG00000269688.1	AC008982.2	-1.30731	0.572998	-0.205245	0.138554
ENSG00000269825.1	AC022150.4	-0.768594	0.409445	-0.812928	0.465854
ENSG00000269834.6	ZNF528-AS1	-0.076703	0.14289	-0.477339	0.421773
ENSG00000269968.1	AC006064.4	-0.852469	0.679436	0.786816	0.687522
ENSG00000270069.1	MIR222HG	-0.662917	0.509507	-0.259184	0.297391
ENSG00000270231.4	NBPF8	-0.557696	0.44192	0.159085	0.223806
ENSG00000271870.1	AC024060.2	-0.442043	0.417322	-0.00522039	0.138554
ENSG00000271943.2	AC098614.2	0.0285641	0.14289	-0.677824	0.447765
ENSG00000272540.1	AL662797.1	-2.21672	0.495402	2.46075	0.6679
ENSG00000272574.1	AL596325.2	-0.858961	0.509561	0.984726	0.415707
ENSG00000272688.1	AP005329.3	0.781124	0.500786	0.362644	0.138554
ENSG00000273132.1	AL355312.3	0.930465	0.547531	0.135027	0.269783
ENSG00000273149.1	AL138963.3	-0.614491	0.560265	1.41071	0.823885
ENSG00000274383.1	AC103691.1	-2.53319	0.405425	0.411426	0.138554
ENSG00000275180.1	AC048341.2	0.629945	0.475241	0.494307	0.240577
ENSG00000275632.1	AL035461.2	-0.716903	0.448252	0.713141	0.400762
ENSG00000276168.1	RN7SL1	-0.667492	0.679315	-2.59666	0.9026
ENSG00000277443.3	MARCKS	0.325566	0.478669	-0.124378	0.234148
ENSG00000278771.1	RN7SL3	-1.27016	0.462877	-2.15722	0.799657
ENSG00000279265.1	AC000123.2	-1.94823	0.405425	-0.382783	0.227977
ENSG00000279307.2	NDUFAF2P1	0.884044	0.468668	0.53016	0.311984
ENSG00000280002.1	AC078925.4	0.502433	0.14289	-0.713061	0.400762
ENSG00000281398.4	SNHG4	-0.474542	0.569643	-0.449674	0.558115
ENSG00000283429.1	MIR1244-3	-0.500769	0.433933	-0.134856	0.185751
ENSG00000283498.1	MIR1244-2	0.276946	0.432763	-0.0999609	0.231164
ENSG00000285106.2	AC016831.6	-0.398031	0.14289	0.797681	0.410121
ENSG00000285756.2	BX890604.2	-0.43814	0.439562	0.0108336	0.138554
ENSG00000286048.1	AC008966.3	-1.29945	0.524566	0.0707285	0.138554
ENSG00000286190.2	AC055839.2	0.544616	0.409173	0.0238421	0.138554
